# Supplementary material for: Quantitative trait loci influencing forking defects in an outbred pedigree of loblolly pine
Source: BMC Genet. 2016 Oct 18;17:138. doi: 10.1186/s12863-016-0446-6 (PMC5069978; doi:10.1186/s12863-016-0446-6)
Supplement: Additional file 1: — Genotypes and phenotypes of all progeny, the definitions of the phenotypes, and the linkage map positions of all mapped SNP loci. (XLSX 352 kb) [file 12863_2016_446_MOESM1_ESM.xlsx]

## Sheet: Genotypes&Phenotypes
cloneid	sire	dam	sex	ht	fork	rami	vol	bran	strt	dbh	M21038	M21116	M21001	P346	M21080	P37	P418	P285	M21201	P524	P330	P448	M21183	P228	P647	P344	M21153	M21126	P575	M21118	M21044	M21017	P531	P204	P248	P112	P667	P293	P485	P618	M21033	M21161	M21228	P312	M21288	P193	P2447	P187	M21204
p1	NA	NA	F	NA	NA	NA	NA	NA	NA	NA	ab	ba	ab	ba	ba	ab	ab	ba	ba	ba	ab	ab	ab	ba	ba	ab	ab	ab	ba	ba	ab	ab	ba	ab	ab	ba	ab	ba	ba	ab	ab	ab	ba	ba	ab	ba	aa	ba	ba
p2	NA	NA	M	NA	NA	NA	NA	NA	NA	NA	ab	ba	ab	aa	ba	aa	aa	aa	ba	aa	aa	aa	ab	aa	aa	aa	ba	ab	aa	ab	ba	ab	aa	aa	aa	aa	aa	aa	aa	aa	ab	ba	ba	aa	ab	aa	ab	aa	ba
AF0003	P1	P2	F	12.4199	0.224	0.456662	102.3	2.3826	3.9612	16.5786	ab	ab	ab	ab	ab	aa	aa	ab	ab	ab	aa	aa	ab	aa	aa	ab	bb	bb	aa	ab	ab	bb	aa	ab	ab	aa	ab	aa	aa	ab	bb	ab	ab	ab	ab	ab	aa	ab	bb
AF0008	P1	P2	F	13.0551	0.244	0.478888	111.76	2.48785	4.039	17.0868	aa	bb	aa	ab	bb	aa	aa	ab	ab	ab	aa	aa	aa	ab	ab	aa	ab	aa	ab	bb	aa	ab	ab	aa	aa	ab	aa	ab	ab	aa	ab	aa	ab	ab	ab	ab	ab	aa	aa
AF0015	P1	P2	F	12.3545	0.084	0.496725	92.406	2.52873	3.9748	15.8121	aa	bb	aa	ab	ab	aa	aa	aa	aa	aa	ab	ab	bb	aa	aa	ab	ab	ab	aa	aa	bb	ab	aa	ab	ab	aa	ab	aa	aa	ab	bb	ab	aa	aa	bb	aa	ab	aa	aa
AF0017	P1	P2	F	12.151	0.07	0.29237	87.78	2.57083	3.4592	15.093	ab	ab	ab	aa	ab	ab	ab	aa	aa	aa	-	ab	aa	ab	ab	aa	bb	ab	aa	aa	bb	ab	aa	ab	ab	aa	ab	aa	aa	ab	bb	ab	aa	aa	bb	aa	aa	aa	ab
AF0022	P1	P2	F	12.6005	0.084	0.39568	96.962	2.50344	4.0433	15.9907	ab	-	ab	-	ab	-	aa	ab	-	aa	ab	ab	ab	aa	aa	ab	ab	-	aa	ab	ab	bb	aa	ab	ab	aa	ab	aa	aa	ab	ab	-	ab	aa	ab	-	ab	aa	aa
AF0024	P1	P2	F	12.3369	0.114	0.476692	106.045	2.6617	3.65252	17.2458	ab	aa	bb	ab	ab	aa	aa	ab	ab	ab	aa	aa	ab	aa	aa	ab	bb	aa	ab	ab	ab	aa	ab	aa	aa	ab	aa	ab	ab	aa	ab	aa	ab	ab	ab	ab	aa	ab	bb
AF0026	P1	P2	F	12.2297	0.055	0.311053	95.797	2.3608	3.1064	16.2859	bb	aa	bb	aa	ab	ab	ab	aa	ab	aa	ab	ab	bb	aa	aa	ab	ab	bb	aa	ab	ab	bb	aa	ab	ab	aa	ab	aa	aa	ab	ab	bb	ab	aa	ab	aa	aa	ab	ab
AF0030	P1	P2	F	12.4786	0.321	0.609069	105.972	2.49268	3.8203	17.2077	aa	bb	aa	ab	bb	aa	aa	ab	bb	ab	aa	aa	aa	ab	ab	aa	ab	aa	ab	aa	bb	ab	aa	ab	ab	aa	ab	aa	aa	ab	ab	bb	ab	aa	ab	ab	aa	aa	ab
AF0032	P1	P2	F	12.1168	0.043	0.351945	89.235	2.6311	3.3594	15.472	bb	aa	bb	aa	aa	ab	ab	aa	aa	aa	ab	ab	ab	aa	aa	ab	bb	ab	aa	aa	bb	ab	aa	ab	ab	aa	ab	aa	aa	ab	bb	ab	aa	aa	bb	aa	aa	aa	ab
AF0034	P1	P2	F	12.8188	0.167	0.415105	104.81	2.48299	3.421	16.6878	aa	bb	aa	ab	ab	aa	aa	ab	ab	aa	ab	ab	ab	ab	ab	aa	aa	ab	aa	ab	ab	bb	aa	ab	ab	aa	ab	aa	aa	ab	bb	ab	aa	aa	bb	aa	ab	ab	ab
AF0036	P1	P2	F	12.5916	0.085	0.376132	102.264	2.49919	3.2369	16.7311	ab	ab	ab	aa	aa	ab	ab	aa	aa	aa	ab	ab	bb	aa	aa	ab	ab	bb	aa	ab	ab	bb	aa	ab	ab	aa	ab	aa	aa	ab	bb	ab	aa	aa	bb	aa	ab	aa	aa
AF0038	P1	P2	F	12.447	0.204	0.456845	103.384	2.42672	3.3272	16.9207	aa	ab	ab	ab	ab	aa	aa	ab	ab	ab	aa	aa	ab	ab	ab	aa	ab	aa	ab	ab	ab	aa	aa	ab	ab	aa	ab	aa	aa	ab	bb	ab	ab	ab	ab	ab	aa	ab	bb
AF0041	P1	P2	F	12.3009	0.203	0.289873	91.063	2.48262	3.505	15.388	ab	ab	ab	ab	-	aa	aa	ab	bb	ab	aa	aa	aa	ab	ab	aa	ab	aa	ab	aa	bb	ab	-	ab	ab	aa	ab	aa	aa	ab	ab	-	bb	ab	aa	ab	aa	aa	ab
AF0067	P1	P2	F	12.5375	0.149	0.415421	101.422	2.51268	3.69005	16.6506	aa	bb	aa	ab	bb	aa	aa	ab	bb	ab	aa	aa	aa	ab	ab	aa	ab	aa	aa	aa	bb	ab	aa	ab	ab	aa	ab	aa	aa	ab	ab	bb	ab	aa	ab	ab	aa	aa	ab
AF0071	P1	P2	F	12.1918	0.065	0.385848	90.8	2.52991	3.60391	15.6193	ab	ab	ab	aa	ab	ab	ab	aa	ab	aa	ab	ab	bb	aa	aa	ab	ab	bb	aa	ab	ab	bb	aa	ab	ab	aa	ab	aa	aa	ab	bb	ab	aa	aa	bb	aa	ab	ab	ab
AF0073	P1	P2	F	12.3206	0.133	0.456786	98.8061	2.7438	3.3273	16.5691	ab	ab	ab	aa	ab	ab	ab	aa	ab	aa	ab	ab	bb	aa	aa	ab	bb	ab	aa	aa	bb	ab	aa	ab	ab	aa	ab	aa	aa	ab	ab	-	ab	aa	ab	-	aa	ab	ab
AF0086	P1	P2	F	12.5822	0.098	0.477266	105.948	2.44729	3.61119	17.0478	ab	ab	ab	aa	ab	ab	ab	aa	ab	aa	ab	ab	ab	aa	aa	ab	bb	ab	aa	aa	bb	ab	aa	ab	ab	aa	ab	aa	aa	ab	ab	bb	ab	aa	ab	aa	aa	ab	bb
AF0088	P1	P2	F	12.4538	0.201	0.415227	95.427	2.44451	3.57946	16.2291	bb	aa	bb	aa	aa	ab	ab	aa	ab	ab	aa	aa	aa	ab	ab	aa	ab	aa	ab	-	ab	aa	ab	aa	aa	ab	aa	ab	ab	aa	ab	aa	ab	ab	ab	ab	aa	aa	ab
AF0091	P1	P2	F	12.8012	0.221	0.456964	105.818	2.55055	3.67005	16.9933	aa	bb	aa	ab	bb	aa	aa	ab	bb	ab	aa	aa	ab	aa	aa	ab	ab	bb	aa	ab	ab	ab	aa	ab	ab	ab	aa	ab	ab	aa	aa	ab	bb	ab	aa	ab	aa	ab	ab
AF0110	P1	P2	F	12.924	0.148	0.435669	105.908	2.59533	3.54511	16.8312	ab	ab	ab	-	ab	aa	-	ab	bb	ab	aa	aa	ab	ab	ab	aa	aa	ab	ab	bb	aa	ab	ab	aa	aa	ab	aa	ab	ab	aa	aa	ab	-	ab	-	ab	ab	ab	ab
AF0111	P1	P2	F	12.4737	0.149	0.476592	104.592	2.44729	4.0099	17.1849	bb	aa	bb	aa	ab	aa	aa	ab	bb	ab	aa	aa	bb	aa	aa	ab	ab	ab	ab	ab	ab	aa	ab	aa	aa	ab	aa	ab	ab	aa	aa	ab	bb	ab	aa	ab	ab	ab	ab
AF0114	P1	P2	F	12.0138	0.084	0.416393	88.979	2.7188	4.0953	15.5503	ab	ab	ab	ab	ab	aa	aa	ab	ab	ab	aa	aa	ab	aa	aa	ab	bb	ab	aa	aa	bb	ab	aa	ab	ab	aa	ab	aa	aa	ab	aa	ab	bb	ab	ab	ab	ab	ab	bb
AF0115	P1	P2	F	12.221	0.069	0.331746	95.721	2.54852	3.4525	16.1131	bb	aa	bb	aa	aa	ab	ab	aa	aa	aa	ab	ab	ab	aa	aa	ab	bb	ab	aa	aa	bb	ab	aa	ab	ab	aa	ab	aa	aa	ab	bb	ab	aa	aa	bb	-	ab	aa	aa
AF0116	P1	P2	F	12.4459	0.055	0.311825	91.429	2.61573	2.831	15.68	aa	bb	aa	ab	ab	ab	ab	aa	ab	aa	ab	ab	ab	ab	ab	aa	aa	ab	ab	bb	aa	ab	ab	aa	aa	ab	aa	ab	aa	ab	ab	bb	ab	aa	ab	aa	ab	ab	ab
AF0118	P1	P2	F	12.5031	0.203	0.478987	104.054	2.6181	3.8429	17.0183	ab	ab	ab	aa	ab	ab	ab	aa	ab	ab	aa	aa	aa	ab	ab	aa	aa	ab	ab	bb	aa	ab	ab	aa	aa	ab	aa	ab	ab	aa	aa	ab	bb	ab	aa	ab	aa	ab	bb
AF0126	P1	P2	F	12.8236	0.22	0.49715	102.597	2.7737	3.67257	16.5334	ab	ab	ab	aa	ab	ab	ab	aa	ab	aa	ab	ab	bb	aa	aa	ab	ab	ab	aa	aa	bb	ab	aa	ab	ab	aa	ab	aa	aa	ab	ab	bb	ab	aa	ab	aa	aa	ab	ab
AF0129	P1	P2	F	12.3845	0.1	0.415372	98.5051	2.55756	3.4853	16.5183	bb	aa	bb	aa	ab	aa	aa	ab	ab	ab	aa	aa	bb	aa	aa	ab	ab	bb	aa	ab	ab	bb	aa	ab	ab	aa	ab	aa	aa	ab	aa	ab	bb	ab	aa	ab	aa	ab	bb
AF0131	P1	P2	F	12.9073	0.071	0.442698	100.666	2.60806	3.2855	16.3221	aa	bb	aa	ab	ab	ab	ab	aa	aa	aa	ab	ab	bb	aa	aa	ab	bb	ab	aa	aa	bb	ab	aa	ab	ab	aa	ab	aa	aa	ab	bb	ab	aa	aa	bb	aa	aa	ab	bb
AF0143	P1	P2	F	12.8139	0.245	0.482282	110.95	2.60903	4.1157	17.414	ab	ab	ab	aa	ab	ab	ab	aa	ab	aa	ab	ab	aa	ab	ab	aa	-	ab	ab	bb	aa	ab	ab	aa	aa	ab	aa	ab	aa	ab	bb	ab	aa	aa	bb	-	aa	ab	-
AF0167	P1	P2	F	12.8041	0.116	0.416125	107.264	2.4209	3.3064	16.9236	ab	ab	ab	ab	ab	aa	aa	ab	ab	ab	aa	ab	ab	aa	aa	ab	bb	ab	aa	aa	bb	ab	aa	ab	ab	aa	ab	aa	aa	ab	ab	bb	ab	aa	ab	aa	ab	aa	aa
AF0174	P1	P2	F	12.4359	0.15	0.438043	97.709	2.52201	3.3932	16.3191	ab	ab	ab	aa	ab	ab	ab	aa	ab	aa	ab	ab	aa	aa	aa	ab	ab	bb	aa	ab	ab	bb	aa	ab	ab	aa	ab	aa	aa	ab	bb	ab	aa	aa	bb	aa	ab	ab	ab
AF0180	P1	P2	F	12.7389	0.15	0.477066	109.24	2.56885	4.5682	17.3586	ab	ab	ab	ab	ab	aa	aa	ab	ab	ab	aa	aa	ab	aa	aa	ab	bb	ab	aa	ab	ab	bb	ab	aa	aa	ab	aa	ab	ab	aa	ab	aa	ab	ab	ab	ab	aa	aa	ab
AF0182	P1	P2	F	12.8497	0.115	0.49675	109.05	2.6244	3.8669	17.1809	bb	aa	bb	aa	ab	ab	ab	aa	bb	ab	aa	aa	bb	aa	aa	ab	aa	ab	ab	bb	aa	ab	ab	aa	aa	ab	aa	ab	ab	aa	ab	ab	bb	ab	aa	ab	ab	ab	ab
AF0185	P1	P2	F	12.0752	0.298	0.42589	93.877	2.3519	3.7859	16.2211	bb	aa	bb	ab	bb	aa	aa	ab	ab	aa	ab	ab	ab	ab	ab	aa	ab	aa	ab	-	ab	aa	aa	ab	ab	aa	ab	aa	aa	ab	ab	bb	ab	aa	ab	aa	ab	aa	aa
AF0200	P1	P2	F	12.6865	0.3	0.4969	108.82	2.53074	3.7907	17.3598	bb	ab	ab	aa	ab	ab	ab	aa	aa	aa	ab	ab	aa	ab	ab	aa	aa	ab	ab	bb	aa	ab	ab	aa	aa	ab	aa	ab	ab	aa	ab	aa	ab	ab	ab	aa	aa	ab	bb
AF0206	P1	P2	F	12.3562	0.115	0.435565	101.293	2.55017	3.1773	16.7885	ab	ab	ab	aa	ab	ab	ab	aa	ab	aa	ab	ab	bb	aa	aa	ab	ab	bb	aa	ab	ab	bb	aa	ab	ab	aa	ab	aa	aa	ab	ab	bb	ab	aa	ab	aa	aa	ab	bb
AF0211	P1	P2	F	12.8599	0.469	0.591749	115.5	2.3872	3.9482	17.84	ab	ab	ab	aa	ab	ab	ab	aa	aa	aa	ab	ab	ab	ab	ab	aa	aa	ab	aa	ab	ab	bb	aa	ab	ab	aa	ab	aa	aa	ab	bb	ab	aa	aa	bb	aa	ab	aa	aa
AF0212	P1	P2	F	12.2175	0.069	0.416781	98.4278	2.3818	3.1577	16.2956	ab	ab	ab	ab	ab	aa	aa	ab	ab	ab	ab	ab	ab	aa	aa	ab	ab	bb	aa	ab	ab	bb	aa	ab	ab	aa	ab	aa	aa	ab	bb	ab	aa	aa	bb	aa	aa	ab	bb
AF0213	P1	P2	F	12.4474	0.201	0.413455	103.441	2.5167	3.4858	16.8599	ab	ab	ab	ab	ab	aa	aa	ab	ab	ab	aa	aa	ab	aa	aa	ab	bb	ab	ab	ab	ab	aa	ab	aa	aa	ab	aa	ab	ab	aa	ab	aa	ab	ab	ab	ab	aa	ab	bb
AF0215	P1	P2	F	12.62	0.099	0.414984	105.212	2.3738	3.7581	16.9841	bb	aa	bb	aa	aa	ab	ab	aa	aa	aa	ab	ab	bb	aa	aa	ab	ab	bb	aa	ab	ab	bb	aa	ab	ab	aa	ab	aa	aa	ab	bb	ab	aa	aa	bb	-	aa	ab	-
AF0221	P1	P2	F	12.4447	0.069	0.352995	104.379	2.3486	3.61276	16.9925	ab	ab	ab	ab	-	aa	aa	ab	bb	ab	aa	aa	ab	aa	aa	ab	ab	bb	aa	ab	ab	bb	aa	ab	ab	aa	ab	aa	ab	aa	ab	aa	ab	ab	ab	ab	ab	aa	aa
AF0226	P1	P2	F	11.8107	0.187	0.424795	90.899	2.46361	3.57188	15.103	-	aa	bb	aa	ab	ab	ab	aa	ab	aa	ab	ab	bb	aa	aa	ab	ab	bb	aa	ab	ab	bb	aa	ab	ab	aa	ab	aa	aa	ab	ab	bb	ab	aa	ab	aa	aa	ab	bb
AF0228	P1	P2	F	12.5117	0.169	0.353109	103.717	2.2513	3.59792	16.9405	ab	ab	ab	ab	aa	ab	aa	ab	aa	ab	ab	ab	aa	ab	aa	aa	ab	aa	ab	aa	aa	ab	ab	aa	ab	aa	aa	aa	ab	ab	aa	ab	ab	ab	ab	ab	ab	ab	ab
AF0229	P1	P2	F	12.4682	0.106	0.416757	98.1225	2.4114	3.3071	16.2545	bb	aa	bb	aa	aa	ab	ab	aa	aa	aa	ab	ab	ab	ab	aa	ab	ab	bb	aa	ab	ab	bb	aa	ab	ab	aa	ab	aa	aa	ab	bb	ab	aa	aa	bb	aa	ab	ab	bb
AF0231	P1	P2	F	12.425	0.056	0.44884	90.305	2.60728	3.3238	15.5262	ab	ab	ab	ab	ab	aa	aa	ab	ab	ab	ab	ab	ab	aa	aa	ab	ab	bb	aa	ab	ab	bb	aa	ab	ab	aa	ab	aa	aa	ab	bb	ab	aa	aa	bb	aa	aa	ab	bb
AF0246	P1	P2	F	12.7048	0.167	0.429743	107.359	2.4013	3.1802	17.1117	aa	bb	aa	ab	bb	aa	aa	ab	ab	ab	aa	aa	aa	ab	ab	aa	aa	ab	ab	bb	aa	ab	ab	aa	aa	ab	aa	ab	ab	aa	ab	aa	ab	ab	ab	ab	ab	ab	ab
AF0247	P1	P2	F	12.3722	0.1	0.374139	101.589	2.7334	3.8164	16.5803	ab	ab	ab	aa	ab	aa	aa	ab	ab	ab	aa	aa	bb	aa	aa	ab	ab	bb	aa	ab	ab	bb	ab	aa	aa	ab	aa	ab	ab	aa	ab	aa	ab	ab	ab	ab	aa	ab	bb
AF0251	P1	P2	F	12.2228	0.099	0.331635	95.994	2.56844	3.1134	16.2441	-	aa	bb	aa	aa	ab	ab	aa	aa	aa	ab	ab	aa	ab	ab	aa	ab	ab	aa	ab	ab	bb	aa	ab	ab	aa	ab	aa	aa	ab	bb	ab	aa	aa	bb	aa	aa	ab	bb
AF0254	P1	P2	F	13.026	0.188	0.480909	108.942	2.6427	3.7747	17.0477	aa	bb	aa	ab	-	aa	aa	ab	bb	ab	ab	ab	ab	ab	ab	aa	aa	ab	aa	aa	bb	ab	aa	ab	ab	aa	ab	aa	aa	ab	bb	bb	ab	aa	ab	-	aa	aa	ab
AF0256	P1	P2	F	12.5681	0.069	0.352401	98.2876	2.43402	3.64222	16.3997	bb	aa	bb	aa	aa	ab	ab	aa	ab	aa	ab	ab	ab	aa	aa	ab	bb	ab	aa	aa	bb	ab	aa	ab	ab	aa	ab	aa	aa	ab	ab	bb	ab	aa	ab	aa	aa	ab	bb
AF0257	P1	P2	F	12.0625	0.297	0.445861	92.455	2.6284	3.8402	15.7625	aa	bb	aa	ab	-	aa	aa	ab	bb	ab	aa	ab	bb	aa	aa	ab	ab	bb	aa	ab	ab	bb	aa	ab	ab	aa	ab	aa	aa	ab	ab	-	ab	aa	ab	-	ab	ab	ab
AF0261	P1	P2	F	12.9737	0.115	0.536162	104.61	2.44491	4.5229	16.7822	aa	bb	aa	ab	ab	ab	ab	aa	aa	aa	ab	ab	aa	ab	ab	aa	ab	aa	aa	aa	bb	ab	aa	ab	ab	aa	ab	aa	aa	ab	bb	ab	aa	aa	bb	aa	aa	aa	aa
AF0265	P1	P2	F	12.7011	0.105	0.398529	104.788	2.53868	3.69754	16.727	aa	bb	aa	ab	bb	aa	aa	ab	bb	ab	aa	aa	ab	ab	ab	aa	aa	ab	aa	ab	ab	ab	aa	ab	ab	aa	ab	aa	aa	ab	aa	ab	bb	ab	aa	ab	aa	ab	bb
AF0269	P1	P2	F	11.9428	0.123	0.384332	87.22	2.3662	3.3569	15.37	bb	aa	bb	aa	bb	aa	aa	ab	bb	ab	aa	aa	ab	ab	ab	aa	aa	ab	ab	bb	ab	aa	ab	aa	aa	ab	aa	ab	ab	aa	aa	ab	bb	ab	aa	ab	aa	aa	ab
AF0271	P1	P2	F	12.7889	0.115	0.49725	107.467	2.46404	3.3829	17.0674	ab	ab	ab	aa	aa	ab	ab	aa	aa	aa	ab	ab	bb	aa	aa	ab	ab	bb	aa	ab	ab	bb	aa	ab	ab	aa	ab	aa	aa	ab	bb	ab	aa	aa	bb	aa	aa	aa	ab
AF0274	P1	P2	F	12.4805	0.204	0.270596	92.493	2.6697	3.1509	15.6702	aa	bb	aa	aa	ab	ab	ab	aa	ab	aa	ab	ab	bb	aa	aa	ab	ab	bb	aa	ab	ab	bb	aa	ab	ab	aa	ab	aa	aa	ab	bb	ab	aa	aa	bb	aa	ab	aa	aa
AF0275	P1	P2	F	12.1509	0.222	0.477091	93.669	2.57003	3.4336	16.0574	ab	ab	ab	aa	ab	ab	ab	aa	ab	aa	ab	ab	aa	ab	ab	aa	ab	aa	ab	-	ab	aa	ab	aa	aa	ab	aa	ab	aa	ab	ab	bb	ab	aa	ab	aa	aa	aa	ab
AF0288	P1	P2	F	12.4666	0.159	0.483906	94.828	2.6463	3.7707	15.9298	aa	bb	aa	ab	bb	aa	aa	ab	bb	ab	aa	aa	ab	aa	aa	ab	ab	bb	aa	ab	ab	bb	aa	ab	ab	aa	ab	aa	aa	ab	ab	ab	bb	ab	aa	ab	ab	aa	aa
AF0291	P1	P2	F	12.0723	0.135	0.377823	90.055	2.50465	3.8628	15.47	-	aa	bb	aa	aa	ab	ab	aa	aa	aa	ab	ab	ab	ab	ab	aa	aa	aa	ab	ab	ab	aa	ab	aa	aa	ab	aa	ab	ab	aa	ab	bb	ab	aa	ab	aa	ab	aa	aa
AF0292	P1	P2	F	12.8485	0.383	0.435878	99.2993	2.3922	3.7034	16.2174	aa	bb	aa	ab	bb	aa	aa	ab	bb	ab	aa	aa	ab	aa	aa	ab	bb	ab	aa	ab	aa	ab	ab	aa	aa	ab	aa	ab	ab	aa	ab	aa	ab	ab	ab	ab	aa	ab	bb
AF0296	P1	P2	F	12.9992	0.149	0.395297	104.024	2.5499	3.8184	16.6705	ab	ab	ab	aa	ab	ab	ab	aa	aa	aa	ab	ab	ab	ab	ab	aa	aa	ab	ab	bb	aa	ab	ab	aa	aa	ab	aa	ab	aa	ab	bb	ab	aa	aa	bb	aa	aa	ab	bb
AF0313	P1	P2	F	12.5983	0.167	0.458575	110.19	2.43818	3.64916	17.477	aa	bb	aa	ab	bb	aa	aa	ab	ab	ab	aa	aa	bb	aa	aa	ab	ab	bb	aa	ab	ab	bb	aa	ab	ab	aa	ab	aa	ab	aa	ab	aa	ab	ab	ab	ab	aa	ab	bb
AF0318	P1	P2	F	12.2387	0.115	0.396876	97.366	2.7184	3.1158	16.2355	ab	ab	ab	ab	ab	aa	aa	ab	ab	ab	aa	aa	bb	aa	aa	ab	bb	ab	aa	aa	bb	ab	aa	ab	ab	aa	ab	aa	ab	aa	ab	aa	ab	ab	ab	ab	ab	aa	aa
AF0326	P1	P2	F	12.5218	0.132	0.415421	103.964	2.51131	3.59955	16.8908	ab	ab	ab	ab	-	aa	aa	-	-	ab	aa	aa	bb	aa	aa	ab	ab	bb	aa	ab	ab	bb	aa	ab	aa	ab	aa	ab	ab	aa	aa	ab	bb	-	aa	ab	aa	ab	bb
AF0338	P1	P2	F	12.339	0.056	0.48433	97.571	2.6286	3.8996	15.9765	ab	aa	bb	aa	aa	ab	ab	aa	aa	aa	ab	ab	bb	aa	aa	ab	bb	ab	aa	aa	bb	ab	aa	ab	ab	aa	ab	aa	aa	ab	ab	bb	ab	aa	ab	aa	ab	aa	aa
AF0342	P1	P2	F	12.2709	0.055	0.352653	93.051	2.56788	3.7781	15.8215	bb	aa	bb	aa	aa	ab	ab	aa	aa	aa	ab	ab	aa	ab	ab	aa	ab	aa	ab	bb	aa	ab	ab	aa	aa	ab	aa	ab	aa	ab	bb	ab	aa	aa	bb	aa	aa	aa	aa
AF0353	P1	P2	F	12.0736	0.075	0.425232	93.105	2.51249	3.61671	16.0544	aa	bb	aa	ab	bb	aa	aa	ab	bb	ab	aa	aa	ab	ab	ab	aa	aa	ab	ab	bb	aa	ab	ab	aa	aa	ab	aa	ab	ab	aa	aa	ab	bb	ab	aa	ab	ab	ab	bb
AF0361	P1	P2	F	12.6126	0.057	0.482782	105.85	2.51171	3.9704	17.0816	aa	bb	aa	ab	bb	aa	aa	ab	ab	ab	aa	aa	ab	aa	aa	ab	bb	ab	aa	ab	ab	bb	aa	ab	ab	aa	ab	ab	ab	aa	ab	aa	ab	ab	ab	ab	ab	ab	ab
AF0369	P1	P2	F	12.9125	0.268	0.441712	119.67	2.6819	3.61576	18.184	ab	ab	ab	ab	ab	aa	aa	ab	bb	ab	aa	aa	bb	ab	ab	aa	ab	aa	ab	-	ab	aa	ab	aa	aa	ab	aa	ab	ab	aa	aa	ab	bb	ab	aa	ab	aa	ab	bb
AF0370	P1	P2	F	12.4446	0.203	0.499225	96.89	2.6248	3.9921	16.1162	ab	bb	aa	ab	bb	aa	aa	ab	bb	ab	aa	aa	ab	ab	ab	aa	aa	ab	ab	bb	aa	ab	ab	aa	aa	ab	aa	ab	ab	aa	aa	ab	bb	ab	aa	ab	ab	ab	ab
AF0372	P1	P2	F	12.3149	0.223	0.538673	96.14	2.7712	3.7999	16.3161	aa	bb	aa	ab	bb	aa	aa	ab	bb	ab	aa	aa	aa	ab	ab	aa	aa	ab	ab	bb	aa	ab	ab	aa	aa	ab	aa	ab	ab	aa	aa	ab	bb	ab	aa	ab	ab	ab	ab
AF0377	P1	P2	F	12.1847	0.212	0.362715	92.366	2.4073	3.0978	15.8207	aa	bb	aa	ab	-	aa	aa	ab	bb	ab	aa	aa	aa	ab	ab	aa	aa	ab	ab	bb	aa	ab	ab	aa	aa	ab	aa	ab	ab	aa	aa	ab	bb	ab	aa	ab	ab	ab	ab
AF0386	P1	P2	F	11.98	0.069	0.414862	90.131	2.3669	4.3066	15.244	ab	ab	ab	aa	aa	ab	ab	aa	ab	ab	aa	aa	bb	aa	aa	ab	bb	ab	aa	aa	bb	ab	aa	ab	ab	aa	ab	aa	aa	ab	ab	ab	ab	ab	ab	ab	aa	aa	ab
AF0393	P1	P2	F	12.8679	0.149	0.395967	108.765	2.45268	3.3076	17.1119	bb	aa	bb	aa	aa	ab	ab	aa	aa	aa	ab	ab	ab	ab	ab	aa	aa	ab	ab	bb	aa	ab	ab	aa	aa	ab	aa	ab	ab	aa	ab	aa	ab	ab	ab	-	ab	ab	ab
AF0407	P1	P2	F	12.8558	0.083	0.331857	111.77	2.4192	3.1357	17.488	ab	ab	ab	aa	aa	ab	ab	aa	aa	aa	ab	aa	bb	aa	aa	ab	ab	bb	aa	ab	ab	bb	aa	ab	ab	ab	aa	ab	ab	aa	ab	aa	ab	ab	ab	ab	ab	aa	ab
AF0413	P1	P2	F	12.2802	0.131	0.415421	100.679	2.3822	3.62221	16.7869	aa	bb	aa	ab	bb	aa	aa	ab	bb	ab	aa	aa	ab	aa	aa	ab	bb	ab	aa	aa	bb	ab	aa	ab	-	aa	ab	aa	aa	ab	ab	bb	ab	aa	ab	ab	ab	aa	aa
AF0419	P1	P2	F	12.4111	0.166	0.415518	103.142	2.43904	3.56261	16.9436	bb	aa	bb	aa	aa	ab	ab	aa	aa	aa	ab	ab	ab	aa	aa	ab	bb	ab	aa	aa	bb	ab	aa	ab	ab	aa	ab	aa	aa	ab	bb	ab	aa	aa	bb	aa	aa	ab	ab
AF0432	P1	P2	F	13.0958	0.069	0.415931	113.89	2.51445	3.4028	17.464	aa	bb	aa	ab	bb	aa	aa	ab	bb	ab	aa	aa	bb	aa	aa	ab	ab	bb	aa	ab	ab	bb	aa	ab	ab	aa	ab	aa	aa	ab	bb	ab	aa	aa	ab	ab	ab	ab	ab
AF0439	P1	P2	F	12.234	0.083	0.352744	95.067	2.3345	2.9273	16.1075	bb	aa	bb	aa	ab	aa	aa	ab	bb	ab	aa	aa	aa	ab	ab	aa	ab	aa	ab	ab	ab	aa	ab	aa	aa	ab	aa	ab	ab	aa	aa	ab	bb	ab	aa	ab	ab	aa	bb
AF0445	P1	P2	F	13.0098	0.132	0.352287	115.69	2.4105	3.52725	17.648	aa	bb	aa	ab	ab	aa	aa	ab	ab	ab	aa	aa	ab	ab	ab	aa	aa	ab	ab	bb	aa	ab	ab	aa	aa	ab	aa	ab	ab	aa	ab	aa	ab	ab	ab	ab	aa	ab	bb
AF0446	P1	P2	F	11.9751	0.043	0.375311	88.09	2.3938	3.3804	15.153	bb	aa	bb	aa	aa	ab	ab	aa	ab	ab	aa	aa	-	ab	ab	aa	aa	ab	ab	bb	aa	aa	ab	aa	aa	ab	aa	ab	ab	aa	aa	aa	ab	ab	ab	ab	aa	ab	bb
AF0455	P1	P2	F	11.8258	0.098	0.4365	90.527	2.7456	3.2676	15.9086	aa	bb	aa	aa	ab	ab	ab	aa	ab	aa	ab	ab	ab	ab	ab	aa	ab	aa	ab	ab	ab	aa	ab	aa	ab	aa	ab	aa	aa	ab	ab	bb	ab	aa	ab	aa	aa	ab	ab
AF0460	P1	P2	F	12.4503	0.132	0.394055	94.161	2.51748	3.3444	15.915	-	aa	bb	aa	aa	ab	ab	aa	ab	aa	ab	ab	ab	ab	ab	aa	ab	aa	ab	-	ab	aa	aa	ab	ab	aa	ab	aa	aa	ab	ab	bb	ab	aa	ab	aa	ab	aa	ab
AF0474	P1	P2	F	12.9791	0.244	0.612207	109.68	2.4549	3.6827	17.1554	ab	ab	ab	ab	ab	aa	aa	ab	ab	ab	aa	aa	ab	ab	ab	aa	ab	aa	ab	ab	ab	aa	ab	aa	aa	ab	aa	ab	ab	aa	ab	aa	ab	ab	ab	ab	aa	ab	bb
AF0478	P1	P2	F	12.3628	0.166	0.555125	101.985	2.6642	3.4523	16.8578	ab	ab	ab	ab	ab	aa	aa	ab	ab	ab	aa	aa	ab	ab	ab	aa	aa	ab	ab	bb	aa	ab	ab	aa	aa	ab	aa	ab	ab	aa	ab	aa	ab	ab	ab	ab	aa	ab	bb
AF0482	P1	P2	F	12.7444	0.166	0.352744	97.17	2.61745	3.4386	15.9204	ab	ab	ab	ab	bb	aa	aa	ab	bb	ab	aa	aa	aa	ab	ab	aa	ab	aa	ab	ab	ab	aa	ab	aa	aa	ab	aa	ab	aa	ab	ab	bb	ab	aa	ab	aa	aa	aa	ab
AF0484	P1	P2	F	12.5572	0.069	0.476692	102.996	2.43804	3.9906	16.8046	ab	ab	ab	ab	ab	aa	aa	ab	ab	ab	aa	aa	ab	aa	ab	aa	aa	ab	ab	bb	aa	ab	ab	aa	aa	ab	aa	ab	ab	aa	ab	aa	ab	ab	ab	ab	ab	ab	bb
AF0486	P1	P2	F	12.1513	0.132	0.331258	94.001	2.7927	2.8285	16.0416	bb	aa	bb	aa	aa	ab	ab	ab	ab	ab	aa	aa	aa	ab	ab	aa	ab	aa	ab	ab	ab	aa	ab	aa	aa	ab	aa	ab	ab	aa	ab	aa	ab	ab	ab	ab	ab	ab	ab
AF0487	P1	P2	F	12.5825	0.043	0.354275	100.191	2.44269	3.8227	16.3789	ab	ab	ab	ab	bb	aa	aa	ab	bb	ab	aa	aa	ab	aa	aa	ab	bb	ab	ab	-	ab	aa	ab	aa	aa	ab	aa	ab	ab	aa	aa	ab	bb	ab	aa	ab	ab	aa	ab
AF0493	P1	P2	F	12.6051	0.523	0.556532	104.89	2.5387	3.4765	16.8893	-	aa	bb	aa	aa	ab	ab	aa	aa	aa	ab	ab	aa	ab	ab	aa	ab	aa	ab	-	ab	ab	ab	aa	aa	ab	aa	ab	ab	ab	bb	ab	aa	aa	bb	aa	ab	aa	aa
AF0496	P1	P2	F	11.6795	0.311	0.590516	88.6	2.6725	3.8043	15.7759	ab	ab	ab	aa	ab	ab	ab	aa	ab	aa	ab	ab	ab	ab	ab	aa	aa	aa	ab	ab	ab	aa	ab	aa	aa	ab	aa	ab	ab	aa	ab	bb	ab	aa	ab	aa	ab	ab	ab
AF0518	P1	P2	F	12.28	0.235	0.44573	91.077	2.406	3.4044	15.5594	ab	ab	ab	aa	ab	ab	ab	aa	aa	aa	ab	ab	-	ab	aa	ab	ab	bb	aa	ab	ab	bb	aa	-	ab	aa	ab	aa	aa	ab	bb	ab	aa	aa	bb	aa	ab	ab	ab
AF0521	P1	P2	F	12.0936	0.055	0.373811	93.474	2.58044	3.60981	16.0709	aa	bb	aa	ab	bb	aa	aa	ab	ab	aa	ab	ab	ab	aa	aa	ab	bb	ab	aa	aa	bb	ab	aa	ab	ab	aa	ab	aa	ab	aa	ab	bb	ab	aa	ab	aa	ab	ab	ab
AF0523	P1	P2	F	11.9838	0.153	0.377071	94.979	2.51283	3.7047	16.3653	ab	ab	ab	aa	ab	ab	ab	ab	bb	ab	aa	aa	ab	ab	ab	aa	aa	ab	ab	bb	aa	ab	ab	aa	aa	ab	aa	ab	ab	aa	ab	aa	ab	ab	ab	ab	ab	aa	aa
AF0525	P1	P2	F	12.2986	0.073	0.411081	100.671	2.42224	3.60146	16.7616	bb	aa	bb	aa	ab	aa	aa	ab	ab	ab	aa	aa	ab	ab	ab	aa	aa	ab	ab	bb	aa	ab	ab	aa	aa	ab	aa	ab	ab	aa	ab	aa	ab	ab	ab	ab	aa	ab	bb
AF0528	P1	P2	F	12.2264	0.07	0.354367	92.292	2.51373	3.54035	15.836	ab	ab	ab	aa	aa	ab	ab	aa	aa	aa	ab	ab	ab	aa	aa	ab	bb	ab	aa	aa	bb	ab	aa	ab	ab	aa	ab	aa	aa	ab	bb	ab	aa	aa	bb	aa	ab	aa	aa
AF0530	P1	P2	F	12.3546	0.222	0.456815	94.36	2.44547	2.8586	15.8786	bb	aa	bb	aa	aa	ab	ab	aa	aa	aa	ab	ab	-	aa	aa	ab	ab	bb	aa	ab	ab	bb	aa	ab	ab	aa	ab	aa	aa	ab	bb	ab	aa	aa	bb	aa	ab	aa	aa
AF0532	P1	P2	F	12.381	0.167	0.516219	93.671	2.3806	4.312	15.9647	aa	bb	aa	ab	bb	aa	aa	ab	bb	aa	ab	ab	bb	aa	aa	ab	ab	bb	aa	ab	ab	bb	aa	ab	ab	aa	ab	aa	aa	ab	ab	bb	ab	aa	ab	aa	aa	ab	bb
AF0550	P1	P2	F	12.7953	0.151	0.49885	112.84	2.6499	3.51788	17.661	ab	ab	ab	ab	bb	aa	aa	ab	bb	ab	aa	aa	aa	ab	ab	aa	aa	ab	ab	bb	aa	ab	ab	aa	aa	ab	aa	ab	ab	aa	ab	aa	ab	ab	ab	ab	ab	ab	ab
AF0552	P1	P2	F	12.8389	0.301	0.5	99.3313	2.3409	3.7098	16.1543	bb	aa	bb	aa	aa	ab	ab	aa	aa	ab	aa	aa	bb	aa	aa	ab	bb	ab	aa	aa	ab	aa	ab	aa	aa	ab	aa	ab	ab	aa	aa	ab	bb	ab	aa	ab	ab	aa	aa
AF0555	P1	P2	F	12.6107	0.281	0.573709	100.81	2.48247	4.2548	16.4963	aa	bb	aa	ab	bb	aa	aa	ab	bb	ab	aa	aa	bb	aa	aa	ab	ab	bb	ab	bb	aa	ab	ab	aa	aa	ab	aa	ab	ab	aa	aa	ab	bb	ab	aa	ab	ab	ab	ab
AF0559	P1	P2	F	12.698	0.148	0.436197	106.967	2.2494	4.0489	17.1421	bb	aa	bb	aa	aa	ab	ab	aa	aa	aa	ab	ab	aa	ab	ab	ab	ab	bb	aa	ab	ab	bb	aa	ab	ab	aa	ab	aa	aa	ab	bb	ab	aa	aa	bb	aa	ab	ab	ab
AF0563	P1	P2	F	12.6375	0.136	0.549735	91.961	2.42452	3.9317	15.6252	aa	bb	aa	ab	-	aa	aa	ab	ab	aa	ab	ab	ab	aa	aa	ab	bb	ab	aa	aa	bb	ab	aa	ab	ab	aa	ab	aa	ab	aa	ab	bb	ab	aa	ab	aa	ab	-	ab
AF0588	P1	P2	F	12.5376	0.055	0.436606	94.898	2.56666	3.4559	15.9957	aa	bb	ab	aa	ab	ab	ab	aa	ab	aa	ab	ab	-	aa	aa	ab	bb	ab	aa	aa	bb	ab	aa	ab	ab	aa	ab	aa	aa	ab	bb	ab	aa	aa	bb	aa	ab	ab	ab
AF0590	P1	P2	F	12.5364	0.16	0.326975	96.254	2.42286	3.2146	16.0689	bb	aa	bb	aa	aa	ab	ab	aa	aa	aa	ab	ab	ab	aa	aa	ab	bb	ab	aa	aa	bb	ab	aa	ab	ab	aa	ab	aa	aa	ab	ab	bb	ab	aa	ab	-	aa	aa	ab
AF0595	P1	P2	F	12.6051	0.224	0.611709	107.373	2.3576	4.0132	17.2622	aa	bb	aa	ab	bb	aa	aa	ab	bb	ab	aa	aa	aa	ab	ab	aa	ab	aa	ab	ab	ab	aa	ab	aa	aa	ab	aa	ab	ab	aa	aa	ab	bb	ab	aa	ab	aa	aa	ab
AF0596	P1	P2	F	12.0333	0.055	0.31071	96.247	2.60676	3.936	16.3341	ab	ab	ab	aa	ab	ab	ab	ab	bb	ab	aa	aa	ab	aa	aa	ab	bb	ab	aa	aa	bb	ab	aa	ab	ab	ab	aa	ab	ab	aa	aa	ab	bb	ab	aa	ab	aa	aa	ab
AF0598	P1	P2	F	12.5937	0.099	0.417569	100.241	2.7934	3.58458	16.5585	aa	bb	aa	ab	-	aa	aa	ab	bb	ab	aa	aa	bb	aa	aa	ab	ab	bb	aa	ab	ab	bb	aa	ab	ab	aa	ab	aa	aa	ab	bb	ab	aa	aa	bb	-	aa	aa	ab
AF0604	P1	P2	F	11.8473	0.133	0.394891	86.37	2.56296	3.4379	15.207	ab	ab	ab	aa	aa	ab	ab	aa	aa	aa	ab	ab	bb	aa	aa	ab	ab	ab	aa	aa	bb	ab	aa	aa	aa	ab	aa	ab	ab	aa	ab	aa	ab	ab	ab	ab	ab	aa	aa
AF0610	P1	P2	F	12.8066	0.084	0.476891	104.815	2.3426	3.9562	16.8472	ab	ab	ab	aa	ab	ab	ab	aa	ab	aa	ab	ab	ab	aa	aa	ab	bb	ab	aa	aa	bb	ab	aa	ab	ab	aa	ab	aa	aa	ab	ab	bb	ab	aa	ab	aa	ab	aa	aa
AF0616	P1	P2	F	12.6598	0.188	0.5571	104.047	2.58617	4.2386	16.66	ab	ab	ab	ab	ab	aa	aa	ab	bb	aa	ab	ab	-	aa	aa	ab	bb	ab	aa	aa	bb	ab	aa	ab	ab	aa	ab	aa	aa	ab	ab	bb	ab	aa	ab	aa	aa	ab	bb
AF0625	P1	P2	F	12.5747	0.242	0.476792	99.5649	2.3186	4.0519	16.1518	bb	ab	ab	ab	ab	aa	aa	ab	ab	ab	aa	aa	ab	aa	ab	aa	ab	aa	ab	ab	ab	aa	ab	aa	aa	ab	aa	ab	ab	aa	ab	aa	ab	ab	ab	ab	aa	ab	bb
AF0626	P1	P2	F	12.6118	0.261	0.536137	95.161	2.48405	4.4296	15.9144	aa	bb	aa	ab	bb	aa	aa	ab	bb	ab	aa	ab	aa	ab	ab	aa	aa	ab	ab	bb	aa	ab	aa	ab	ab	aa	ab	aa	aa	ab	ab	bb	ab	aa	ab	aa	ab	aa	aa
AF0651	P1	P2	F	12.5386	0.069	0.516394	100.712	2.52956	3.8822	16.4993	ab	ab	ab	aa	ab	aa	aa	ab	bb	ab	aa	aa	aa	ab	ab	aa	ab	aa	ab	ab	ab	aa	ab	aa	aa	ab	aa	ab	ab	aa	aa	ab	bb	ab	aa	ab	ab	ab	bb
AF0659	P1	P2	F	12.1305	0.099	0.436229	97.725	2.55756	3.65317	16.5741	ab	ab	ab	ab	ab	aa	aa	ab	bb	ab	aa	aa	bb	aa	aa	ab	ab	bb	aa	bb	aa	ab	ab	aa	aa	ab	aa	ab	ab	aa	aa	ab	bb	ab	aa	ab	ab	ab	ab
AF0662	P1	P2	F	12.3487	0.243	0.435678	90.78	2.3805	3.4704	15.6012	bb	aa	bb	aa	aa	ab	ab	aa	aa	aa	ab	ab	aa	ab	ab	aa	ab	ab	aa	ab	ab	bb	aa	ab	ab	aa	ab	aa	aa	ab	ab	bb	ab	aa	ab	aa	aa	ab	bb
AF0670	P1	P2	F	12.7461	0.143	0.363663	100.108	2.422	3.2349	16.4849	ab	ab	ab	aa	ab	ab	ab	aa	ab	aa	ab	ab	ab	aa	aa	ab	bb	ab	aa	aa	bb	bb	aa	ab	ab	aa	ab	aa	aa	ab	ab	bb	ab	aa	ab	aa	aa	ab	bb
AF0675	P1	P2	F	12.5432	0.224	0.416514	106.232	2.49103	3.8744	17.1371	ab	ab	ab	aa	ab	ab	ab	aa	ab	aa	ab	ab	aa	aa	aa	ab	bb	ab	aa	aa	bb	ab	aa	ab	ab	aa	ab	aa	aa	ab	ab	bb	ab	aa	ab	aa	aa	ab	bb
AF0681	P1	P2	F	12.8356	0.12	0.523133	112.41	2.56974	3.7488	17.663	bb	ab	ab	aa	bb	aa	aa	ab	bb	ab	aa	aa	bb	aa	aa	ab	ab	bb	aa	ab	ab	bb	aa	ab	ab	aa	ab	aa	ab	aa	aa	ab	bb	ab	aa	ab	aa	ab	bb
AF0695	P1	P2	F	12.4926	0.043	0.331591	97.473	2.50243	3.7161	16.1525	ab	ab	ab	aa	ab	ab	ab	aa	ab	aa	ab	ab	bb	aa	aa	ab	ab	bb	aa	ab	ab	bb	aa	ab	ab	aa	ab	aa	aa	ab	bb	ab	aa	aa	bb	aa	aa	aa	bb
AF0697	P1	P2	F	12.4471	0.069	0.4971	101.697	2.55839	3.1311	16.6887	aa	bb	aa	ab	-	aa	aa	ab	bb	ab	aa	aa	bb	aa	aa	ab	aa	ab	ab	bb	aa	ab	ab	aa	aa	ab	aa	ab	ab	aa	aa	ab	bb	ab	aa	ab	ab	aa	aa
AF0698	P1	P2	F	12.1772	0.103	0.400064	92.623	2.52556	3.51217	15.9296	ab	ab	ab	ab	ab	aa	aa	ab	ab	ab	aa	aa	ab	aa	aa	ab	bb	ab	aa	-	ab	aa	ab	aa	aa	ab	aa	ab	ab	aa	ab	aa	ab	ab	ab	ab	aa	aa	ab
AF0701	P1	P2	F	12.6235	0.202	0.479487	97.532	2.6811	3.8422	16.1971	ab	ab	ab	ab	-	aa	aa	ab	ab	ab	aa	aa	aa	ab	ab	aa	ab	aa	-	ab	ab	aa	ab	aa	aa	ab	aa	ab	ab	aa	ab	aa	ab	ab	ab	ab	aa	aa	ab
AF0704	P1	P2	F	12.3009	0.115	0.373905	100.694	2.50243	3.63218	16.7665	ab	aa	bb	aa	aa	ab	ab	aa	aa	aa	ab	ab	aa	ab	ab	aa	ab	aa	ab	ab	ab	aa	ab	aa	aa	ab	aa	ab	ab	aa	ab	bb	ab	aa	bb	aa	ab	ab	bb
AF0706	P1	P2	F	12.1191	0.086	0.504075	92.233	2.59819	3.3415	15.9857	ab	ab	ab	ab	bb	aa	aa	ab	ab	aa	ab	ab	ab	aa	aa	ab	ab	bb	aa	ab	ab	bb	ab	aa	aa	ab	aa	ab	ab	aa	ab	bb	ab	aa	ab	aa	ab	aa	ab
AF0710	P1	P2	F	13.0684	0.055	0.497025	115.43	2.6605	3.9653	17.682	aa	bb	aa	ab	ab	aa	aa	ab	ab	ab	aa	aa	ab	ab	ab	aa	ab	aa	ab	ab	ab	aa	ab	aa	aa	ab	aa	ab	ab	aa	ab	aa	ab	ab	ab	ab	ab	ab	bb
AF0711	P1	P2	F	11.944	0.069	0.291192	88.18	2.44566	2.8662	15.476	ab	ab	ab	aa	ab	ab	ab	aa	ab	aa	ab	ab	ab	ab	ab	aa	ab	aa	ab	-	ab	aa	aa	ab	ab	aa	ab	aa	aa	ab	ab	bb	ab	aa	ab	aa	aa	aa	aa
AF0712	P1	P2	F	12.0192	0.169	0.49905	90.362	2.52254	3.4286	15.6957	ab	ab	ab	aa	ab	ab	ab	aa	ab	aa	ab	ab	aa	ab	ab	aa	ab	aa	ab	ab	ab	aa	ab	aa	aa	ab	aa	ab	ab	aa	ab	aa	ab	ab	bb	aa	aa	ab	bb
AF0713	P1	P2	F	12.371	0.203	0.37332	93.387	2.55216	3.9352	15.8814	aa	bb	aa	ab	ab	aa	aa	ab	ab	ab	aa	aa	bb	aa	aa	ab	ab	bb	aa	ab	ab	bb	aa	ab	ab	aa	ab	aa	aa	ab	ab	bb	ab	aa	ab	aa	aa	ab	ab
AF0724	P1	P2	F	12.0897	0.055	0.331857	89.825	2.51726	3.1474	15.6585	ab	ab	ab	aa	ab	ab	ab	aa	ab	aa	ab	ab	aa	ab	ab	aa	ab	aa	ab	ab	ab	aa	ab	aa	aa	ab	aa	aa	aa	ab	bb	ab	aa	aa	bb	aa	aa	ab	bb
AF0726	P1	P2	F	12.6287	0.227	0.521562	111	2.4057	3.3643	17.58	ab	ab	bb	aa	ab	ab	ab	aa	ab	aa	ab	ab	bb	aa	aa	ab	ab	bb	aa	ab	ab	bb	aa	ab	ab	aa	ab	aa	aa	ab	ab	bb	ab	aa	ab	-	ab	ab	ab
AF0734	P1	P2	F	12.3925	0.055	0.438771	104.34	2.4206	3.55082	16.9452	-	ab	ab	ab	ab	aa	aa	ab	ab	ab	aa	aa	ab	aa	ab	aa	ab	aa	ab	-	ab	aa	ab	aa	aa	ab	aa	ab	ab	aa	ab	aa	ab	ab	ab	ab	aa	ab	bb
AF0736	P1	P2	F	12.0741	0.207	0.478987	94.841	2.4236	3.7342	16.3009	ab	ab	ab	aa	ab	ab	ab	aa	ab	aa	ab	ab	aa	ab	ab	aa	ab	aa	ab	ab	ab	aa	ab	aa	aa	aa	ab	aa	aa	ab	ab	bb	ab	aa	ab	aa	aa	ab	bb
AF0743	P1	P2	F	12.3523	0.064	0.431341	94.487	2.4559	3.1635	15.6984	bb	aa	bb	aa	aa	ab	ab	aa	aa	aa	ab	ab	ab	aa	aa	ab	ab	bb	aa	ab	ab	bb	aa	ab	ab	aa	ab	aa	aa	ab	ab	ab	aa	aa	bb	aa	aa	ab	ab
AF0751	P1	P2	F	12.4723	0.115	0.496925	96.993	2.59007	3.3179	16.2747	bb	aa	bb	aa	aa	ab	ab	aa	aa	aa	ab	ab	bb	aa	aa	ab	ab	bb	aa	ab	ab	bb	aa	ab	ab	aa	ab	aa	aa	ab	ab	bb	ab	aa	ab	aa	aa	ab	bb
AF0760	P1	P2	F	12.8372	0.055	0.456461	99.1549	2.54903	3.8094	16.283	ab	ab	ab	aa	ab	ab	ab	aa	bb	ab	aa	aa	ab	aa	aa	ab	bb	ab	aa	aa	bb	ab	aa	ab	ab	aa	ab	aa	aa	aa	aa	ab	bb	ab	aa	ab	ab	ab	ab
AF0767	P1	P2	F	12.6576	0.187	0.579081	98.5161	2.7024	3.63413	16.397	ab	ab	ab	ab	ab	aa	aa	ab	ab	ab	aa	aa	ab	aa	aa	ab	bb	ab	aa	-	ab	aa	ab	aa	aa	ab	aa	ab	ab	aa	ab	aa	ab	ab	ab	ab	aa	aa	aa
AF0770	P1	P2	F	12.3278	0.152	0.462259	97.938	2.7044	3.5967	16.3944	ab	ab	ab	ab	ab	aa	aa	ab	ab	ab	aa	aa	aa	ab	ab	aa	ab	aa	ab	ab	ab	aa	ab	aa	aa	ab	aa	ab	ab	aa	ab	aa	ab	ab	ab	ab	ab	aa	aa
AF0819	P1	P2	F	12.6813	0.072	0.561216	97.66	2.55279	4.3608	16.1257	-	bb	aa	ab	bb	aa	aa	ab	bb	ab	aa	aa	aa	ab	ab	aa	ab	aa	ab	ab	ab	aa	ab	aa	aa	ab	aa	ab	ab	aa	aa	-	bb	ab	aa	ab	ab	ab	ab
AF0822	P1	P2	F	12.9225	0.117	0.459228	107.597	2.53095	3.9756	16.9554	ab	ab	ab	ab	bb	aa	aa	ab	bb	ab	aa	aa	aa	ab	ab	aa	aa	ab	ab	bb	aa	ab	ab	aa	aa	ab	aa	ab	ab	aa	ab	aa	ab	ab	aa	ab	aa	ab	bb
AF0829	P1	P2	F	12.3103	0.092	0.434919	98.44	2.52865	3.69182	16.4408	ab	ab	ab	ab	ab	aa	aa	ab	ab	ab	aa	aa	ab	ab	ab	aa	aa	ab	aa	ab	ab	bb	aa	ab	ab	aa	ab	aa	aa	ab	bb	ab	aa	aa	bb	ab	aa	aa	ab
AF0831	P1	P2	F	12.037	0.151	0.458831	95.901	2.6363	3.9051	16.3101	aa	bb	aa	ab	bb	aa	aa	ab	ab	aa	ab	ab	ab	ab	ab	aa	aa	ab	aa	aa	bb	ab	aa	ab	ab	aa	ab	aa	aa	ab	ab	bb	ab	aa	ab	aa	aa	aa	ab
AF0836	P1	P2	F	12.7804	0.601	0.591459	114.79	2.49153	4.3499	17.866	-	aa	bb	aa	aa	ab	ab	aa	bb	ab	aa	aa	-	aa	aa	ab	bb	ab	aa	aa	bb	ab	aa	ab	ab	aa	ab	aa	ab	aa	aa	ab	bb	ab	aa	ab	ab	ab	ab
AF0837	P1	P2	F	12.1792	0.15	0.518891	94.914	2.7375	3.0925	16.2789	ab	ab	ab	aa	ab	ab	ab	aa	aa	aa	ab	ab	ab	ab	ab	aa	aa	ab	ab	bb	aa	ab	ab	aa	aa	ab	aa	ab	aa	ab	bb	ab	aa	aa	bb	aa	aa	ab	bb
AF0894	P1	P2	F	12.6474	0.101	0.373905	106.697	2.5575	4.205	17.0819	aa	bb	aa	ab	ab	aa	aa	ab	ab	ab	aa	aa	ab	aa	aa	aa	ab	aa	ab	bb	aa	ab	ab	aa	aa	ab	aa	ab	ab	aa	ab	aa	ab	ab	ab	ab	ab	aa	aa
AF0901	P1	P2	F	12.5463	0.084	0.591483	106.464	2.7731	3.7081	17.1564	aa	bb	aa	ab	bb	aa	aa	ab	bb	ab	aa	aa	ab	aa	aa	ab	bb	ab	aa	aa	bb	ab	aa	ab	ab	aa	ab	aa	aa	ab	bb	ab	aa	aa	ab	ab	ab	ab	ab
AF0902	P1	P2	F	12.3003	0.243	0.518641	99.6459	2.6442	4.0773	16.4782	bb	aa	bb	aa	aa	ab	ab	aa	ab	aa	ab	ab	ab	ab	ab	aa	aa	ab	ab	bb	aa	ab	ab	aa	aa	ab	aa	ab	ab	aa	ab	bb	ab	aa	ab	-	ab	ab	ab
AF0909	P1	P2	F	12.669	0.267	0.43977	103.034	2.43042	3.8362	16.6793	ab	ab	ab	ab	ab	aa	aa	ab	ab	ab	aa	aa	aa	ab	ab	aa	ab	aa	ab	ab	ab	aa	ab	aa	aa	ab	aa	ab	ab	aa	ab	aa	ab	ab	ab	ab	aa	ab	bb
AF0914	P1	P2	F	11.788	0.084	0.521312	89.061	2.7082	3.3666	15.4827	ab	ab	ab	ab	ab	aa	aa	ab	ab	ab	aa	aa	ab	ab	ab	aa	aa	ab	ab	ab	ab	aa	ab	aa	aa	ab	aa	ab	ab	aa	ab	aa	ab	ab	ab	ab	ab	ab	ab
AF0924	P1	P2	F	12.0415	0.139	0.607615	92.043	2.7882	3.9678	15.9188	aa	bb	aa	ab	bb	aa	aa	ab	ab	aa	ab	ab	ab	aa	aa	ab	bb	ab	aa	ab	ab	bb	aa	ab	ab	aa	ab	aa	aa	ab	bb	ab	ab	aa	ab	aa	ab	ab	ab
AF0925	P1	P2	F	12.1092	0.115	0.352059	93.059	2.50215	3.068	15.9182	ab	ab	ab	aa	ab	ab	ab	aa	ab	aa	ab	ab	ab	ab	ab	aa	aa	ab	aa	aa	bb	ab	aa	ab	ab	aa	ab	aa	aa	ab	ab	bb	ab	aa	ab	aa	ab	ab	ab
AF0926	P1	P2	F	12.5162	0.084	0.415251	100.038	2.53182	3.51176	16.4679	ab	ab	ab	aa	ab	ab	ab	aa	ab	aa	ab	ab	ab	ab	ab	aa	ab	aa	ab	aa	bb	ab	aa	ab	ab	aa	ab	aa	aa	ab	ab	bb	ab	aa	ab	aa	aa	ab	bb
AF0927	P1	P2	F	12.2241	0.102	0.355786	95.768	2.60778	3.51753	16.3131	aa	bb	aa	ab	bb	aa	aa	ab	ab	aa	ab	ab	bb	aa	aa	ab	ab	bb	aa	ab	ab	bb	aa	ab	ab	aa	ab	aa	aa	ab	ab	bb	ab	aa	ab	aa	ab	aa	aa
AF0930	P1	P2	F	13.0631	0.1	0.458814	104.064	2.6309	3.8078	16.6648	ab	ab	ab	ab	ab	aa	aa	ab	ab	ab	aa	aa	aa	ab	ab	aa	bb	ab	aa	aa	bb	ab	aa	ab	ab	aa	ab	aa	aa	ab	bb	ab	aa	aa	bb	ab	ab	aa	aa
AF0932	P1	P2	F	12.8471	0.069	0.352538	103.062	2.6678	3.56922	16.7227	bb	ab	ab	aa	ab	ab	ab	aa	ab	aa	ab	ab	bb	aa	aa	ab	ab	bb	aa	ab	ab	bb	-	ab	ab	aa	ab	aa	aa	ab	bb	ab	aa	aa	bb	ab	ab	-	ab
AF0935	P1	P2	F	12.8367	0.055	0.476418	111.71	2.3003	3.7791	17.3353	bb	aa	bb	aa	aa	ab	ab	aa	aa	aa	ab	ab	ab	ab	ab	aa	aa	ab	ab	bb	aa	ab	ab	aa	aa	ab	aa	ab	ab	aa	ab	aa	ab	ab	bb	aa	ab	ab	ab
AF0938	P1	P2	F	12.2614	0.085	0.560453	89.859	2.52658	4.4059	15.4316	aa	bb	aa	ab	bb	aa	aa	ab	bb	ab	aa	ab	bb	aa	aa	ab	ab	bb	aa	ab	ab	bb	aa	ab	ab	aa	ab	aa	aa	ab	ab	bb	ab	aa	ab	aa	ab	aa	aa
AF0939	P1	P2	F	12.5308	0.069	0.504925	102.805	2.7716	4.0661	16.8207	ab	ab	ab	aa	ab	ab	ab	aa	ab	aa	ab	ab	aa	ab	ab	aa	ab	aa	ab	ab	ab	aa	ab	aa	aa	ab	aa	ab	ab	aa	ab	bb	ab	aa	ab	aa	ab	aa	aa
AF0941	P1	P2	F	12.193	0.1	0.518841	94.285	2.59861	3.4892	16.1789	aa	bb	aa	ab	ab	aa	aa	ab	aa	aa	ab	ab	aa	ab	ab	aa	ab	aa	ab	ab	ab	aa	ab	aa	aa	ab	ab	aa	aa	ab	ab	bb	ab	aa	bb	aa	aa	ab	bb
AF0945	P1	P2	F	12.9261	0.151	0.499275	108.02	2.48371	3.415	17.0677	aa	bb	aa	ab	bb	aa	aa	ab	bb	ab	aa	aa	aa	ab	ab	aa	ab	aa	aa	aa	bb	ab	aa	ab	ab	aa	ab	aa	aa	ab	ab	bb	ab	aa	ab	aa	ab	ab	ab
AF0949	P1	P2	F	12.829	0.242	0.643159	103.957	2.46244	3.9936	16.7137	ab	ab	ab	ab	-	aa	aa	ab	bb	ab	aa	aa	bb	ab	ab	aa	aa	ab	ab	ab	ab	aa	ab	aa	aa	ab	aa	ab	ab	aa	aa	ab	bb	ab	aa	ab	ab	aa	aa
AF0955	P1	P2	F	12.7449	0.151	0.499475	98.701	2.56917	3.8636	16.2271	ab	ab	aa	ab	bb	aa	aa	ab	ab	aa	ab	ab	ab	aa	aa	ab	bb	bb	aa	ab	ab	bb	aa	ab	ab	aa	ab	aa	aa	ab	bb	ab	aa	aa	bb	aa	ab	ab	ab
AF0958	P1	P2	F	12.4122	0.167	0.395919	105.215	2.2396	3.795	17.1907	ab	ab	ab	aa	ab	ab	ab	aa	aa	aa	ab	ab	bb	aa	aa	ab	ab	bb	aa	ab	ab	bb	aa	ab	ab	aa	ab	aa	aa	ab	bb	ab	aa	aa	bb	ab	ab	ab	ab
AF0962	P1	P2	F	12.9568	0.069	0.456662	111.81	2.2311	3.34	17.3868	ab	ab	ab	ab	ab	aa	aa	ab	bb	ab	aa	aa	ab	aa	aa	ab	bb	ab	ab	bb	aa	ab	ab	aa	aa	ab	aa	ab	ab	aa	aa	ab	bb	ab	aa	ab	ab	aa	aa
AF0968	P1	P2	F	12.3559	0.203	0.476692	90.182	2.3862	3.2168	15.4403	bb	aa	bb	aa	aa	ab	ab	aa	ab	aa	ab	ab	bb	aa	aa	ab	ab	bb	aa	ab	ab	bb	aa	ab	ab	aa	ab	aa	aa	ab	ab	bb	ab	aa	ab	aa	aa	aa	aa
AF0970	P1	P2	F	12.144	0.147	0.516794	97.795	2.54817	3.0796	16.4966	ab	ab	ab	ab	ab	ab	ab	aa	aa	aa	ab	ab	aa	ab	ab	aa	aa	ab	ab	bb	aa	ab	ab	aa	aa	ab	aa	ab	aa	ab	bb	ab	aa	aa	bb	aa	aa	ab	ab
AF0975	P1	P2	F	11.98	0.072	0.338855	88.87	2.55266	3.1008	15.5747	ab	ab	ab	ab	aa	ab	ab	aa	aa	aa	ab	ab	bb	aa	aa	ab	ab	bb	aa	ab	ab	bb	aa	ab	ab	aa	ab	aa	aa	ab	bb	ab	aa	aa	bb	aa	ab	aa	aa
AF0981	P1	P2	F	12.7092	0.131	0.457098	102.879	2.48405	3.968	16.61	ab	ab	ab	aa	ab	ab	ab	aa	bb	ab	aa	aa	ab	aa	aa	ab	ab	bb	aa	ab	ab	bb	aa	ab	ab	aa	ab	aa	aa	ab	aa	ab	bb	ab	aa	ab	ab	aa	ab
AF0983	P1	P2	F	11.9773	0.115	0.415251	89.341	2.421	4.1207	15.316	aa	bb	aa	ab	bb	aa	aa	ab	bb	ab	aa	aa	bb	aa	aa	ab	ab	bb	aa	ab	ab	bb	aa	ab	ab	aa	ab	aa	aa	ab	ab	bb	ab	aa	ab	ab	ab	ab	ab
AF0993	P1	P2	F	11.7052	0.114	0.415227	86.55	2.6401	3.496	15.5363	bb	aa	bb	aa	-	aa	aa	ab	bb	ab	aa	aa	aa	ab	ab	aa	ab	ab	ab	bb	aa	ab	ab	aa	aa	ab	aa	ab	ab	-	aa	ab	bb	ab	aa	ab	ab	-	aa
AF0998	P1	P2	F	11.8739	0.147	0.49745	83.8	2.5591	3.2934	14.741	-	aa	bb	aa	aa	aa	aa	ab	ab	ab	aa	aa	aa	ab	aa	ab	bb	ab	aa	aa	bb	ab	aa	ab	ab	aa	ab	aa	aa	ab	aa	ab	bb	ab	aa	ab	ab	ab	bb
AF1001	P1	P2	F	12.2008	0.133	0.518891	92.671	2.7711	3.55776	15.8359	aa	bb	aa	ab	ab	ab	ab	aa	ab	aa	ab	ab	ab	aa	aa	ab	ab	bb	aa	ab	ab	bb	aa	aa	aa	ab	aa	ab	ab	aa	aa	ab	bb	aa	ab	aa	aa	aa	ab
AF1003	P1	P2	F	12.6568	0.098	0.4975	92.788	2.6897	3.1247	15.4895	aa	bb	aa	ab	bb	aa	aa	ab	bb	aa	ab	ab	ab	aa	aa	ab	ab	bb	aa	ab	ab	bb	aa	ab	ab	aa	ab	aa	aa	ab	ab	bb	ab	aa	ab	aa	ab	aa	aa
AF1004	P1	P2	F	11.9645	0.133	0.45929	92.499	2.6832	3.7801	15.338	ab	ab	ab	aa	ab	ab	ab	aa	ab	aa	-	ab	ab	ab	ab	aa	ab	aa	ab	ab	ab	aa	-	ab	ab	aa	ab	aa	aa	ab	ab	bb	ab	aa	ab	ab	ab	aa	aa
AF1007	P1	P2	F	12.4379	0.26	0.516544	97.093	2.47249	3.9631	16.3207	ab	ab	ab	ab	ab	aa	aa	ab	ab	ab	aa	aa	ab	ab	ab	aa	bb	ab	aa	aa	bb	ab	aa	ab	ab	aa	ab	aa	aa	ab	aa	ab	bb	ab	aa	ab	ab	ab	ab
AF1015	P1	P2	F	11.8805	0.239	0.394293	95.046	2.4228	3.3879	16.2236	ab	ab	ab	aa	aa	ab	ab	aa	aa	aa	ab	ab	ab	ab	ab	-	aa	ab	ab	bb	aa	ab	ab	aa	aa	ab	aa	aa	aa	ab	bb	ab	aa	aa	bb	ab	ab	aa	aa
AF1017	P1	P2	F	11.9761	0.084	0.536013	86.17	2.654	3.4691	15.318	ab	-	ab	ab	aa	ab	ab	aa	aa	aa	ab	ab	-	aa	-	ab	bb	ab	aa	-	bb	ab	aa	ab	ab	aa	ab	-	aa	ab	-	ab	aa	aa	bb	aa	-	ab	ab
AF1018	P1	P2	F	12.3605	0.383	0.516869	96.637	2.352	3.7248	16.2071	aa	bb	aa	ab	bb	aa	aa	ab	bb	ab	aa	aa	ab	ab	ab	aa	ab	aa	ab	bb	aa	ab	ab	aa	aa	ab	aa	ab	ab	aa	ab	aa	bb	ab	aa	ab	aa	ab	ab
AF1021	P1	P2	F	12.1885	0.188	0.378481	99.1687	2.57277	3.7805	16.5624	ab	ab	ab	ab	bb	aa	aa	ab	ab	aa	ab	ab	bb	aa	aa	ab	ab	bb	aa	ab	ab	bb	aa	ab	ab	aa	ab	aa	aa	ab	ab	bb	ab	aa	ab	aa	ab	aa	aa
AF1025	P1	P2	F	12.6938	0.099	0.414984	108.429	2.5018	3.57294	17.2516	aa	bb	aa	ab	bb	aa	aa	ab	bb	ab	aa	aa	ab	ab	ab	aa	aa	ab	ab	bb	aa	ab	ab	aa	ab	aa	ab	aa	aa	ab	bb	ab	aa	aa	bb	aa	aa	aa	bb
AF1026	P1	P2	F	12.3767	0.325	0.556656	112.18	2.2002	3.60377	17.813	ab	ab	ab	ab	ab	aa	aa	ab	aa	aa	ab	ab	aa	ab	ab	ab	ab	bb	aa	ab	ab	bb	aa	-	ab	aa	ab	aa	aa	ab	bb	ab	aa	aa	bb	ab	aa	aa	aa
AF1032	P1	P2	F	12.6594	0.223	0.516669	104.743	2.57594	3.2125	16.87	aa	bb	aa	ab	bb	aa	aa	ab	bb	ab	aa	aa	ab	ab	ab	aa	ab	aa	ab	-	ab	aa	ab	aa	aa	ab	aa	ab	ab	aa	ab	aa	ab	ab	ab	ab	aa	aa	ab
AF1036	P1	P2	F	12.0462	0.149	0.415299	92.675	2.419	3.8059	15.9627	ab	ab	ab	ab	ab	aa	aa	ab	ab	ab	aa	aa	aa	ab	ab	aa	ab	aa	ab	-	ab	aa	ab	aa	aa	ab	aa	ab	ab	aa	ab	aa	ab	ab	ab	ab	ab	aa	aa
AF1037	P1	P2	F	12.3467	0.099	0.536137	94.682	2.6234	3.67325	16.1555	ab	ab	ab	aa	ab	ab	ab	aa	ab	aa	ab	ab	ab	ab	ab	aa	aa	ab	ab	bb	aa	ab	ab	aa	aa	ab	aa	ab	aa	ab	bb	bb	ab	aa	ab	aa	aa	aa	ab
AF1041	P1	P2	F	12.4687	0.168	0.397091	92.865	2.44545	3.54865	15.8839	bb	aa	bb	aa	ab	ab	ab	aa	ab	aa	ab	ab	aa	ab	ab	aa	aa	ab	ab	bb	aa	ab	aa	ab	ab	aa	ab	aa	aa	ab	ab	bb	ab	aa	ab	aa	ab	ab	ab
AF1043	P1	P2	F	12.178	0.069	0.437314	100.876	2.6886	3.2242	16.8903	bb	aa	bb	aa	aa	ab	ab	aa	aa	aa	ab	aa	ab	aa	aa	ab	bb	ab	aa	ab	ab	bb	ab	aa	aa	ab	aa	ab	ab	aa	ab	aa	ab	ab	ab	ab	aa	ab	bb
AF1045	P1	P2	F	12.2953	0.242	0.476517	97.464	2.54867	3.3445	16.0983	ab	ab	ab	aa	ab	aa	aa	ab	ab	ab	aa	aa	ab	ab	ab	aa	aa	ab	ab	bb	aa	ab	ab	aa	aa	ab	aa	ab	ab	aa	ab	aa	ab	ab	ab	ab	aa	aa	aa
AF1046	P1	P2	F	12.7284	0.132	0.438486	110.78	2.3227	3.3314	17.3252	ab	ab	ab	aa	ab	ab	ab	aa	ab	aa	ab	ab	ab	ab	ab	aa	aa	ab	ab	bb	aa	ab	ab	aa	aa	ab	aa	ab	ab	aa	ab	aa	aa	aa	bb	ab	aa	ab	bb
AF1048	P1	P2	F	12.5192	0.07	0.333877	98.1304	2.3949	4.2668	16.1309	ab	ab	ab	ab	ab	aa	aa	ab	bb	ab	aa	aa	-	aa	aa	ab	bb	ab	aa	aa	bb	ab	aa	ab	ab	aa	ab	aa	aa	ab	aa	ab	bb	ab	aa	ab	ab	aa	aa
AF1059	P1	P2	F	12.7507	0.114	0.415931	103.426	2.49457	3.8824	16.6994	aa	bb	aa	ab	bb	aa	aa	ab	ab	aa	ab	ab	-	aa	aa	ab	ab	bb	aa	ab	ab	bb	aa	ab	ab	aa	ab	aa	aa	ab	ab	bb	ab	aa	ab	aa	aa	aa	ab
AF1067	P1	P2	F	12.536	0.083	0.352744	97.071	2.42776	4.0548	16.1228	ab	ab	ab	aa	ab	ab	ab	aa	ab	aa	ab	ab	ab	aa	aa	ab	ab	bb	aa	ab	ab	bb	aa	ab	ab	aa	ab	aa	aa	ab	ab	bb	ab	aa	ab	aa	aa	ab	bb
AF1068	P1	P2	F	12.7656	0.099	0.375006	99.4706	2.44855	3.9877	16.1498	ab	ab	ab	ab	ab	ab	ab	aa	aa	aa	-	ab	ab	aa	aa	ab	bb	bb	aa	ab	ab	bb	aa	ab	ab	aa	ab	aa	aa	ab	bb	ab	aa	aa	bb	aa	aa	ab	bb
AF1069	P1	P2	F	12.1894	0.535	0.455957	101.379	2.44729	3.56922	16.7836	bb	aa	bb	aa	aa	ab	ab	aa	aa	aa	ab	aa	ab	ab	ab	aa	ab	aa	ab	ab	ab	aa	ab	aa	aa	ab	aa	ab	ab	aa	ab	aa	ab	ab	ab	ab	aa	aa	aa
AF1080	P1	P2	F	12.3244	0.242	0.353635	102.509	2.451	3.2212	16.9851	ab	ab	ab	ab	ab	aa	aa	ab	ab	ab	aa	aa	bb	aa	aa	ab	ab	bb	aa	ab	ab	bb	aa	ab	ab	aa	ab	aa	aa	aa	ab	aa	ab	ab	ab	ab	ab	ab	bb
AF1090	P1	P2	F	12.5208	0.098	0.352059	98.8386	2.3186	4.3667	16.2416	ab	ab	ab	ab	ab	aa	aa	ab	ab	ab	aa	aa	ab	aa	aa	ab	bb	ab	aa	aa	bb	ab	aa	ab	aa	ab	aa	ab	ab	aa	aa	ab	bb	ab	aa	ab	ab	aa	aa
AF1092	P1	P2	F	12.4707	0.151	0.537927	96.682	2.7332	3.3148	16.0238	ab	ab	ab	aa	ab	ab	ab	aa	ab	ab	aa	aa	ab	ab	ab	aa	aa	ab	ab	bb	aa	ab	ab	aa	aa	ab	aa	ab	ab	aa	aa	ab	bb	ab	aa	ab	ab	aa	aa
AF1106	P1	P2	F	12.2612	0.201	0.477191	97.626	2.5699	3.4693	16.5153	ab	ab	ab	aa	ab	ab	ab	aa	ab	aa	ab	ab	aa	ab	ab	aa	ab	aa	ab	-	ab	aa	ab	aa	aa	ab	aa	ab	ab	aa	ab	bb	ab	aa	ab	aa	aa	aa	ab
AF1109	P1	P2	F	11.9476	0.313	0.516119	87.18	2.5709	3.56259	15.316	ab	-	-	ab	ab	aa	aa	ab	-	ab	aa	aa	-	ab	ab	aa	-	-	ab	ab	-	-	ab	aa	aa	ab	aa	ab	ab	aa	ab	-	-	ab	-	ab	ab	ab	ab
AF1116	P1	P2	F	12.2837	0.301	0.496725	95.577	2.7214	3.4523	16.2588	ab	-	ab	aa	ab	ab	ab	aa	-	aa	ab	ab	ab	ab	ab	aa	-	ab	ab	ab	ab	ab	ab	aa	aa	ab	aa	-	ab	aa	bb	ab	aa	aa	bb	aa	ab	ab	ab
AF1125	P1	P2	F	12.0175	0.221	0.436089	90.745	2.723	3.54824	15.7495	ab	ab	ab	aa	ab	ab	ab	aa	ab	aa	ab	ab	aa	ab	ab	aa	ab	aa	ab	bb	aa	ab	ab	aa	aa	ab	aa	ab	ab	aa	ab	bb	ab	aa	ab	aa	aa	ab	bb
AF1126	P1	P2	F	12.0101	0.367	0.374748	102.006	2.5716	3.4083	17.1981	ab	ab	ab	ab	bb	aa	aa	ab	bb	ab	aa	aa	aa	ab	ab	aa	ab	aa	ab	ab	ab	aa	ab	aa	aa	ab	aa	ab	ab	aa	aa	ab	bb	ab	aa	ab	ab	aa	ab
AF1139	P1	P2	F	12.7133	0.074	0.363686	106.469	2.56009	3.62347	16.8831	bb	ab	ab	ab	ab	aa	aa	ab	ab	ab	aa	aa	ab	aa	aa	ab	ab	aa	ab	ab	ab	aa	ab	aa	aa	ab	aa	ab	ab	aa	ab	aa	ab	ab	ab	ab	aa	aa	ab
AF1142	P1	P2	F	12.2628	0.301	0.57344	94.738	2.56958	3.68741	16.0964	ab	ab	ab	aa	ab	ab	ab	aa	aa	aa	ab	ab	ab	ab	ab	aa	aa	ab	ab	bb	aa	ab	ab	aa	aa	ab	aa	ab	ab	aa	ab	aa	ab	ab	ab	ab	aa	ab	bb
AF1146	P1	P2	F	12.0125	0.055	0.456666	86.36	2.61655	3.2643	15.27	ab	ab	ab	aa	ab	ab	ab	aa	ab	aa	aa	aa	aa	ab	ab	aa	ab	aa	ab	bb	aa	ab	ab	aa	aa	ab	aa	ab	ab	aa	ab	aa	ab	ab	ab	ab	aa	aa	ab
AF1153	P1	P2	F	12.2678	0.069	0.333255	92.653	2.4041	3.155	15.9208	bb	ab	ab	aa	ab	ab	ab	aa	ab	aa	ab	ab	bb	aa	aa	ab	ab	bb	aa	aa	bb	ab	aa	ab	aa	ab	aa	ab	ab	aa	aa	ab	bb	ab	aa	ab	ab	ab	ab
AF1166	P1	P2	F	12.1493	0.204	0.476467	92.408	2.3619	3.3691	15.8863	bb	aa	bb	aa	aa	ab	ab	aa	aa	aa	ab	ab	aa	ab	ab	aa	aa	ab	ab	bb	aa	ab	ab	aa	aa	ab	aa	ab	ab	aa	ab	aa	ab	ab	bb	aa	ab	aa	aa
AF1167	P1	P2	F	12.4704	0.167	0.373905	92.999	2.5317	3.4553	15.8256	ab	ab	ab	aa	ab	ab	ab	aa	ab	aa	ab	ab	ab	aa	aa	ab	bb	ab	aa	aa	bb	ab	aa	ab	ab	aa	ab	aa	aa	ab	ab	bb	ab	aa	ab	aa	ab	aa	ab
AF1170	P1	P2	F	12.7353	0.13	0.457304	98.1207	2.46042	3.2114	16.0843	ab	ab	ab	ab	ab	aa	aa	ab	ab	ab	aa	aa	bb	aa	aa	ab	ab	bb	aa	ab	ab	bb	aa	ab	ab	aa	ab	aa	ab	-	ab	aa	ab	ab	ab	ab	aa	aa	ab
AF1172	P1	P2	F	12.7208	0.148	0.496825	101.703	2.53038	3.9475	16.5414	aa	ab	ab	aa	ab	ab	ab	aa	ab	aa	ab	ab	ab	ab	ab	ab	ab	bb	aa	ab	ab	bb	aa	ab	ab	aa	ab	aa	aa	ab	bb	ab	aa	aa	bb	aa	ab	aa	aa
AF1174	P1	P2	F	12.0677	0.191	0.396732	94.926	2.51786	3.2666	16.2028	-	aa	bb	aa	aa	ab	ab	aa	aa	aa	-	ab	-	aa	aa	ab	ab	bb	aa	ab	ab	bb	aa	ab	ab	aa	ab	aa	aa	ab	bb	ab	aa	aa	bb	aa	ab	aa	ab
AF1178	P1	P2	F	12.1732	0.114	0.476991	96.741	2.7868	3.8147	16.4657	ab	aa	bb	aa	ab	ab	ab	aa	ab	aa	ab	ab	ab	aa	aa	ab	bb	ab	aa	aa	bb	ab	aa	ab	ab	aa	ab	aa	aa	ab	ab	bb	ab	aa	ab	aa	aa	ab	bb
AF1181	P1	P2	F	11.6666	0.055	0.415542	87.56	2.5387	3.62624	15.4828	ab	ab	ab	ab	ab	aa	aa	ab	bb	ab	aa	ab	ab	ab	ab	aa	ab	aa	ab	ab	ab	aa	ab	ab	ab	aa	ab	aa	aa	ab	ab	bb	ab	aa	ab	aa	ab	ab	ab
AF1182	P1	P2	F	12.2854	0.132	0.436296	91.148	2.3861	3.5016	15.6997	bb	aa	bb	aa	ab	aa	aa	ab	ab	ab	aa	aa	bb	aa	aa	ab	ab	ab	ab	bb	aa	ab	ab	aa	ab	aa	ab	aa	aa	ab	ab	bb	ab	aa	ab	ab	aa	ab	bb
AF1183	P1	P2	F	12.1414	0.099	0.353292	90.965	2.44579	3.0326	15.8015	bb	aa	bb	ab	ab	aa	aa	ab	ab	ab	aa	aa	ab	ab	ab	aa	aa	ab	ab	bb	aa	bb	aa	ab	ab	aa	ab	aa	aa	ab	bb	ab	ab	ab	ab	ab	ab	aa	aa
AF1188	P1	P2	F	11.8418	0.043	0.375053	86.76	2.60243	2.7276	15.317	bb	aa	bb	ab	ab	aa	aa	ab	ab	ab	aa	aa	ab	ab	ab	aa	aa	ab	ab	bb	aa	bb	aa	ab	ab	aa	ab	aa	aa	ab	bb	ab	ab	ab	ab	ab	ab	aa	aa
AF1194	P1	P2	F	12.3684	0.086	0.378505	96.664	2.45457	4.1482	16.2864	ab	ab	ab	aa	ab	ab	ab	aa	ab	aa	ab	ab	ab	aa	aa	ab	bb	ab	aa	aa	bb	ab	aa	ab	ab	aa	ab	aa	aa	ab	ab	-	ab	aa	ab	ab	aa	ab	ab
AF1195	P1	P2	F	13.0725	0.083	0.352059	107.983	2.3949	3.62368	16.7699	aa	bb	aa	ab	ab	ab	ab	aa	aa	aa	ab	ab	bb	aa	aa	ab	bb	ab	aa	aa	bb	ab	aa	ab	ab	aa	ab	aa	aa	ab	bb	ab	aa	aa	bb	aa	aa	ab	bb
[truncated: 370 more columns]

## Sheet: Definitions
Definitions of phenotypes (columns E through K in Genotypes&Phenotypes sheet)
ht	Expected clonal genetic value for height in meters based on measurements at ages 6 and 7
fork	Expected clonal genetic value for proportion of forked ramets within clone, based on measurements at ages 6 and 7
rami	Expected clonal genetic value for proportion of ramets with ramicorn branches
vol	Expected clonal genetic value for stem volume in dm3, calculated from height and diameter
bran	Expected clonal genetic value for branch angle
strt	Expected clonal genetic value for stem straightness
dbh	Expected clonal genetic value for diameter in centimeters at breast height (1.37 m from ground level)
Stem forking and ramicorn branching were measured as binary traits.
	Presence of one or more stem forks at any position on the stem was recorded as 1, and the absence of any fork was recorded as 0
	Presence of one or more ramicorn branches was recorded as 1, and the absence of any ramicorn branches was recorded as 0.
Straightness and branch angle were measured as categorical traits
	Straightness was recorded on a 1 to 6 relative scale where 1 is straightest and 6 is most crooked.
	Branch angle was visually assessed in 15° increment categories, where 1 = 0-15° (flat), 2 = 15-30°, 3 = 30-45°, 4 = 45-60°, and 5 = 60-75° (steep)
Height and diameter were measured as continuous traits, height to the nearest 0.1 meter and diameter to the nearest centimeter.

## Sheet: linkagemap 
marker	LG	SNP	Position	Position_all	SNP_ID_Consensus_map
P429	1	2-792-01-319	0	0	2_792
P419	1	2-6544-02-84	1.91	1.91	2_6544
P221	1	0-4676-02-137	3.31	3.31	0_4676
P648	1	UMN-5798-01-346	6.64	6.64	UMN_5798
P143	1	0-18284-01-446	8.06	8.06	0_18284
P306	1	0-9482-01-44	10.04	10.04	0_9482
M21225	1	CL1310Contig1-01-50	18.52	18.52	CL1310Contig1
M21010	1	0-10503-01-261	22.3	22.3	0_10503
P2287	1	2-3447-02-516	26.32	26.32	2_3447
M21216	1	2-9199-01-52	31.94	31.94	2_9199
M21029	1	0-13063-02-476	40.88	40.88	0_13063
P2273	1	2-2158-01-209	45.98	45.98	2_2158
P2248	1	1-3819-01-48	47.94	47.94	1_3819
M21248	1	CL4255Contig1-03-127	52.65	52.65	CL4255Contig1
P2332	1	2-7121-02-144	53.38	53.38	2_7121
M21266	1	UMN-3450-01-333	54.09	54.09	UMN_3450
P2422	1	CL3672Contig1-01-134	55.94	55.94	CL3672Contig1
P2173	1	0-3683-01-300	60.35	60.35	0_3683
P2168	1	0-3046-01-359	64.43	64.43	0_3046
M21099	1	0-4344-01-309	75.23	75.23	0_4344
P2029	1	0-11794-01-53	92.08	92.08	0_11794
M21114	1	0-6916-02-249	99.4	99.4	0_6916
M21014	1	0-11003-02-51	105.4	105.4	0_11003
P2474	1	UMN-1780-01-223	106.36	106.36	UMN_1780
P2195	1	0-527-01-176	108.73	108.73	0_527
P2349	1	2-9100-01-505	116.21	116.21	2_9100
P2521	1	UMN-CL290Contig1-08-336	119.07	119.07	UMN_CL290Contig1
P2120	1	0-1722-01-260	119.54	119.54	0_1722
P2389	1	CL2037Contig1-03-241	121.91	121.91	CL2037Contig1
P2241	1	0-9449-02-292	127.38	127.38	0_9449
P2199	2	0-5786-01-272	0	127.38	0_5786
P2394	2	CL2160Contig1-01-65	10.83	138.21	CL2160Contig1
P2326	2	2-6391-02-394	23.97	151.35	2_6391
P2260	2	2-10335-01-444	25.37	152.75	2_10335
P2038	2	0-12401-01-222	37.3	164.68	0_12401
M21023	2	0-12282-02-216	37.9	165.28	0_12282
M21096	2	0-3671-02-293	38.6	165.98	0_3671
M21013	2	0-10899-03-173	53.97	181.35	0_10899
M21119	2	0-7326-01-63	56.94	184.32	0_7326
M21065	2	0-17386-01-143	62.58	189.96	0_17386
M21050	2	0-15581-01-206	63.4	190.78	0_15581
P2357	2	2-9680-01-125	70.4	197.78	2_9680
P2292	2	2-3852-01-66	71.82	199.2	2_3852
P2219	2	0-7326-01-398	71.83	199.21	0_7326
P2134	2	0-17822-02-158	73.23	200.61	0_17822
P2239	2	0-9390-01-173	77.05	204.43	0_9390
P2067	2	0-13732-01-60	78.56	205.94	0_13732
M21036	2	0-14388-01-47	80.57	207.95	0_14388
P2300	2	2-4137-02-673	81.36	208.74	2_4137
P2046	2	0-8823-01-306	82.29	209.67	0_8823
M21041	2	0-14674-01-258	83.32	210.7	0_14674
P2012	2	0-10663-01-214	85.24	212.62	0_10663
P2403	2	CL2390Contig1-01-110	94.13	221.51	CL2390Contig1
P2198	2	0-576-01-342	95.59	222.97	0_576
P2324	2	2-6366-02-103	100.93	228.31	2_6366
P2242	2	0-9511-02-392	104.27	231.65	0_9511
P2010	2	0-10515-01-370	106.15	233.53	0_10515
P2390	2	CL2046Contig1-03-215	123.4	250.78	CL2046Contig1
M21295	2	2-765-02-58	134.86	262.24	2_765
M21005	2	0-10333-03-186	139.21	266.59	0_10333
P2007	2	0-10262-01-559	140.75	268.13	0_10262
P2348	2	2-9060-01-51	150.44	277.82	2_9060
M21006	2	0-10373-01-95	152.42	279.8	0_10373
P685	2	0-9524-02-59	157	284.38	0_9524
P2447	3	CL593Contig1-05-190	0	284.38	CL593Contig1
P187	3	0-3078-01-53	13.67	298.05	0_3078
M21204	3	2-6116-01-84	17.8	302.18	2_6116
P2500	3	UMN-4596-01-83	24.22	308.6	UMN_4596
P2143	3	0-18520-01-536	28	312.38	0_18520
M21100	3	0-439-02-132	29.81	314.19	0_439
M21242	3	CL3228Contig1-03-92	32.75	317.13	CL3228Contig1
P463	3	CL1076Contig1-01-46	32.75	317.13	CL1076Contig1
M21055	3	0-16197-01-453	34.92	319.3	0_16197
P512	3	CL2128Contig1-04-114	41.92	326.3	CL2128Contig1
M21003	3	0-10040-02-43	47.61	331.99	0_10040
M21281	3	UMN-5595-01-225	49.35	333.73	UMN_5595
M21263	3	UMN-3086-01-195	53.44	337.82	UMN_3086
M21012	3	0-10789-02-90	60.1	344.48	0_10789
M21276	3	UMN-4974-01-190	62.44	346.82	UMN_4974
P220	3	0-4661-02-133	64.6	348.98	0_4661
P252	3	0-7183-01-388	67.4	351.78	0_7183
M21084	3	0-18837-02-194	68.7	353.08	0_18837
M21016	3	0-11188-01-123	70.31	354.69	0_11188
M21109	3	0-5739-02-206	71.37	355.75	0_5739
P240	3	0-6040-01-249	73.87	358.25	0_6040
M21133	3	0-8925-01-238	76.57	360.95	0_8925
P542	3	CL3321Contig1-03-59	79.27	363.65	CL3321Contig1
M21141	3	0-9713-02-44	81.97	366.35	0_9713
M21094	3	0-3600-01-364	84.67	369.05	0_3600
P83	3	0-14677-01-255	87.37	371.75	0_14677
P22	3	0-11270-01-90	89.77	374.15	0_11270
P210	3	0-3995-02-367	97.47	381.85	0_3995
P239	3	0-5894-01-267	99.98	384.36	0_5894
P51	3	0-1283-02-242	101.13	385.51	0_1283
P224	3	0-4904-01-313	114.93	399.31	0_4904
P519	3	CL2339Contig1-01-140	117.36	401.74	CL2339Contig1
P121	3	0-17215-01-369	121.23	405.61	0_17215
M21077	3	0-18368-01-508	134.26	418.64	0_18368
P567	3	CL4277Contig1-03-165	137.43	421.81	CL4277Contig1
M21086	3	0-18920-01-356	138.96	423.34	0_18920
P2016	3	0-11225-01-112	140.05	424.43	0_11225
M21160	3	2-1343-01-219	145.33	429.71	2_1343
M21121	3	0-7471-01-231	154.71	439.09	0_7471
P627	3	UMN-3006-01-305	158.27	442.65	UMN_3006
M21267	3	UMN-3466-01-124	161.5	445.88	UMN_3466
P2279	3	2-2495-02-519	162.43	446.81	2_2495
M21222	3	2-9851-01-373	164.25	448.63	2_9851
M21027	3	0-12683-01-329	165.51	449.89	0_12683
P148	3	0-18587-01-447	169.72	454.1	0_18587
P146	3	0-1849-01-280	171.95	456.33	0_1849
M21101	3	0-4435-01-163	173.93	458.31	0_4435
M21037	3	0-14415-01-192	176.15	460.53	0_14415
P202	4	0-3755-01-98	0	460.53	0_3755
P154	4	0-18679-01-146	1.88	462.41	0_18679
P318	4	0-9989-01-61	3.83	464.36	0_9989
P297	4	0-9147-01-45	4.32	464.85	0_9147
M21060	4	0-16635-01-57	5.88	466.41	0_16635
P2096	4	0-1547-01-56	7.98	468.51	0_1547
M21246	4	CL420Contig1-06-114	13.33	473.86	CL420Contig1
P2224	4	0-7914-01-374	17.26	477.79	0_7914
P2368	4	CL1090Contig1-04-212	19.6	480.13	CL1090Contig1
P2518	4	0-6220-01-357	21.46	481.99	0_6220
P450	4	2-9486-02-137	29.86	490.39	2_9486
M21022	4	0-11971-01-290	31.47	492	0_11971
P279	4	0-8686-02-129	37.55	498.08	0_8686
P654	4	UMN-675-01-33	43.5	504.03	UMN_675
P235	4	0-5652-02-392	46.63	507.16	0_5652
M21176	4	2-39-01-141	54.46	514.99	2_39_01
M21283	4	UMN-5895-01-194	56.87	517.4	UMN_5895
P35	4	0-11894-02-53	64.74	525.27	0_11894
P407	4	2-5989-02-136	68.26	528.79	2_5989
P139	4	0-18150-01-124	70.14	530.67	0_18150
P664	4	UMN-972-01-174	72.02	532.55	UMN_972
P77	4	0-1436-01-421	73.9	534.43	0_1436
P498	4	CL1887Contig1-07-66	84.09	544.62	CL1887Contig1
P472	4	CL1343Contig1-05-147	85.49	546.02	CL1343Contig1
P505	4	CL2059Contig1-01-222	85.95	546.48	CL2059Contig1
P309	4	0-9564-01-377	89.78	550.31	0_9564
M21064	5	0-17172-01-612	0	550.31	0_17172
P2425	5	CL3736Contig1-04-113	1.22	551.53	CL3736Contig1
P2304	5	2-4502-01-161	3.93	554.24	2_4502
M21073	5	0-1796-01-154	8.4	558.71	0_1796
P500	5	CL1903Contig1-02-325	10.29	560.6	CL1903Contig1
P678	5	0-18317-01-385	15.06	565.37	0_18317
P613	5	UMN-1264-01-258	23.12	573.43	UMN_1264
P79	5	0-14385-02-294	34.14	584.45	0_14385
P661	5	UMN-801-01-90	41.79	592.1	UMN_801
M21089	5	0-236-01-453	44.9	595.21	0_236
M21187	5	2-4600-01-138	49.57	599.88	2_4600
P292	5	0-8924-01-208	52.1	602.41	0_8924
P587	5	CL4730Contig1-02-176	53.1	603.41	CL4730Contig1
P588	5	CL4730Contig1-02-82	53.62	603.93	CL4730Contig1
M21165	5	2-2199-01-686	54.16	604.47	2_2199
M21202	5	2-588-02-80	55.42	605.73	2_588
P452	5	2-9521-02-245	59.84	610.15	2_9521
P397	5	2-5724-02-151	63.04	613.35	2_5724
P543	5	CL3394Contig1-04-196	70.81	621.12	CL3394Contig1
M21205	5	2-6283-01-383	74.83	625.14	2_6283
P65	5	0-13765-01-65	79.06	629.37	0_13765
M21265	5	UMN-3299-01-159	87.61	637.92	UMN_3299
M21249	5	CL4278Contig1-01-106	90.56	640.87	CL4278Contig1
P2210	5	0-6584-01-310	92.76	643.07	0_6584
M21223	5	2-9901-01-365	98.52	648.83	2_9901
P675	5	0-11410-01-47	99.26	649.57	0_11410
P25	5	0-11410-01-238	99.99	650.3	0_11410
P363	5	2-3658-02-383	102.49	652.8	2_3658
M21211	5	2-8173-01-111	106.2	656.51	2_8173
P639	5	UMN-4904-01-334	112.31	662.62	UMN_4904
P2327	5	2-6422-01-229	122.94	673.25	2_6422
P2538	5	2-5642-03-350	123.92	674.23	2_5642
P2439	5	CL4638Contig1-01-67	125.89	676.2	CL4638Contig1
P2116	5	0-16829-01-443	129.31	679.62	0_16829
P2510	5	UMN-5514-01-462	133.19	683.5	UMN_5514
M21028	5	0-12955-01-532	136.48	686.79	0_12955
P529	5	CL263Contig2-03-427	153.63	703.94	CL263Contig2
P635	5	UMN-4418-01-372	156.43	706.74	UMN_4418
P555	5	CL3758Contig1-05-476	160.41	710.72	CL3758Contig1
P320	5	2-10059-02-152	167.41	717.72	2_10059
P622	5	UMN-2646-01-41	168.83	719.14	UMN_2646
P8	5	0-10453-01-401	170.74	721.05	0_10453
P536	5	CL3098Contig1-01-162	171.21	721.52	CL3098Contig1
P7	5	0-10453-01-332	172.76	723.07	0_10453
P496	6	CL1837Contig1-01-479	0	723.07	CL1837Contig1
P445	6	2-9132-01-181	5.54	728.61	2_9132
P74	6	0-14122-02-180	8.9	731.97	0_14122
P207	6	0-3851-02-103	22	745.07	0_3851
P424	6	2-7298-01-98	26.33	749.4	2_7298
P343	6	2-2585-01-67	26.79	749.86	2_2585
P174	6	0-2323-01-410	28.2	751.27	0_2323
P361	6	2-3588-02-165	29.6	752.67	2_3588
M21030	6	0-13167-01-457	30.98	754.05	0_13167
P282	6	0-8690-01-226	34.26	757.33	0_8690
P665	6	UMN-CL112Contig1-03-397	38.89	761.96	UMN_CL112Contig1
M21217	6	2-9457-02-529	40.69	763.76	2_9457
P62	6	0-13567-01-192	44.67	767.74	0_13567
P462	6	CL1061Contig1-01-387	49.47	772.54	CL1061Contig1
M21009	6	0-1050-01-409	55.25	778.32	0_1050
P438	6	2-8672-01-317	57.37	780.44	2_8672
M21159	6	2-1145-01-538	58.81	781.88	2_1145
P2484	6	UMN-3052-01-145	61.4	784.47	UMN_3052
M21191	6	2-5064-01-220	65.21	788.28	2_5064
M21058	6	0-16574-01-236	69.55	792.62	0_16574
P2121	6	0-8771-02-62	71.33	794.4	0_8771
M21091	6	0-2495-01-302	72.38	795.45	0_2495
P85	6	0-14747-01-223	76.43	799.5	0_14747
M21150	6	2-10188-01-128	78.74	801.81	2_10188
P256	6	0-7572-01-292	88.24	811.31	0_7572
P442	6	2-8985-01-573	94.01	817.08	2_8985
M21163	6	2-2015-02-201	105.46	828.53	2_2015
P495	7	CL17Contig4-07-119	0	828.53	CL17Contig4
P44	7	0-12504-01-398	1.4	829.93	0_12504
M21233	7	CL1848Contig1-01-289	3.7	832.23	CL1848Contig1
M21048	7	0-15227-01-83	5.86	834.39	0_15227
P106	7	0-16537-02-292	7.64	836.17	0_16537
P433	7	2-8528-01-224	20.99	849.52	2_8528
M21019	7	0-11550-02-416	23.8	852.33	0_11550
M21286	7	UMN-7156-01-347	24.27	852.8	UMN_7156
M21095	7	0-366-02-252	27.15	855.68	0_366
M21300	7	CL3896Contig1-04-565	29.98	858.51	CL3896Contig1
P114	7	0-1688-02-561	37.27	865.8	0_1688
M21054	7	0-15987-01-142	43.21	871.74	0_15987
M21117	7	0-7132-02-247	47.41	875.94	0_7132
M21062	7	0-16710-02-265	51.9	880.43	0_16710
P443	7	2-9010-02-298	59.22	887.75	2_9010
P2020	7	0-11400-01-578	70.13	898.66	0_11400
P2227	7	0-8441-02-266	71.99	900.52	0_8441
M21234	7	CL2142Contig1-03-195	73.96	902.49	CL2142Contig1
M21145	7	0-9971-01-105	82.92	911.45	0_9971
M21253	7	CL4728Contig1-02-356	84.25	912.78	CL4728Contig1
P421	7	2-6562-01-100	88.02	916.55	2_6562
P341	7	2-2483-01-170	92.65	921.18	2_2483
P14	7	0-10635-01-319	98.63	927.16	0_10635
M21166	7	2-220-01-445	103.04	931.57	2_220
P554	7	CL372Contig1-04-61	104.15	932.68	CL372Contig1
P400	7	2-5858-01-255	105.57	934.1	2_5858
P644	7	UMN-5467-03-40	106.99	935.52	UMN_5467
P634	7	UMN-3841-01-115	108.41	936.94	UMN_3841
M21197	7	CL2274Contig1-04-163	111.39	939.92	CL2274Contig1
M21057	7	0-16230-01-503	119.76	948.29	0_16230
P362	7	2-3626-01-84	131.31	959.84	2_3626
P45	7	0-12568-01-572	139.2	967.73	0_12568
P552	7	CL3614Contig1-03-130	141.49	970.02	CL3614Contig1
P24	7	0-11406-01-178	142.42	970.95	0_11406
P503	7	CL2014Contig1-05-131	148.8	977.33	CL2014Contig1
P576	7	CL4470Contig1-01-146	153.17	981.7	CL4470Contig1
M21053	8	0-15790-01-65	0	981.7	0_15790
P626	8	UMN-2984-01-218	0.1	981.8	UMN_2984
M21074	8	0-18170-02-128	7.16	988.86	0_18170
M21238	8	CL2594Contig1-04-248	8.36	990.06	CL2594Contig1
P416	8	2-6461-01-473	8.36	990.06	2_6461
M21170	8	0-9445-01-238	10.58	992.28	0_9445
P568	8	CL4286Contig1-03-76	15.06	996.76	CL4286Contig1
P549	8	CL3568Contig1-03-235	19.45	1001.15	CL3568Contig1
P561	8	CL4028Contig1-03-105	21.33	1003.03	CL4028Contig1
M21155	8	2-10243-02-303	21.66	1003.36	2_10243
P259	8	0-771-01-179	22.81	1004.51	0_771
M21034	8	0-13643-02-182	23.85	1005.55	0_13643
P527	8	CL2594Contig1-04-151	32.37	1014.07	CL2594Contig1
M21102	8	0-444-01-33	36.77	1018.47	0_444
M21269	8	UMN-3776-01-335	39.21	1020.91	UMN_3776
P383	8	2-4554-02-347	48.57	1030.27	2_4554
P431	8	2-8083-01-142	50.26	1031.96	2_8083
P381	8	2-4523-03-154	51.37	1033.07	2_4523
P16	8	0-10928-02-409	57.47	1039.17	0_10928
P560	8	CL4026Contig1-01-69	60	1041.7	CL4026Contig1
P617	8	UMN-1764-01-54	71.37	1053.07	UMN_1764
P78	8	0-14381-01-117	75.31	1057.01	0_14381
P540	8	CL3162Contig1-02-257	76.36	1058.06	CL3162Contig1
P486	8	CL1698Contig1-01-263	77.42	1059.12	CL1698Contig1
M21209	8	2-7620-01-271	83.11	1064.81	2_7620
M21072	8	0-17711-02-92	85.11	1066.81	0_17711
M21196	8	2-5630-01-501	87.28	1068.98	2_5630
P130	8	0-1772-01-363	100.38	1082.08	0_1772
P73	8	0-14114-01-246	103.04	1084.74	0_14114
P633	8	UMN-3647-01-109	106.82	1088.52	UMN_3647
P128	8	0-17579-01-392	109.48	1091.18	0_17579
M21193	8	2-5402-02-915	110.71	1092.41	2_5402
P2284	8	2-2960-02-553	113.54	1095.24	2_2960
M21123	8	0-7804-01-282	116.69	1098.39	0_7804
P653	8	UMN-6338-01-101	119.97	1101.67	UMN_6338
M21285	8	UMN-6874-01-281	130.89	1112.59	UMN_6874
M21183	9	CL1234Contig1-04-193	0	1112.59	CL1234Contig1
P228	9	0-5083-01-96	9.6	1122.19	0_5083
P647	9	UMN-5589-01-585	13.76	1126.35	UMN_5589
P344	9	2-2691-01-163	16.68	1129.27	2_2691
M21153	9	2-10236-01-244	20.26	1132.85	2_10236
M21126	9	0-8453-02-198	23.98	1136.57	0_8453
P575	9	CL4468Contig1-05-153	31.08	1143.67	CL4468Contig1
M21118	9	0-7321-01-57	34.31	1146.9	0_7321
M21044	9	0-14724-01-327	35.63	1148.22	0_14724
M21017	9	0-11214-01-88	37.53	1150.12	0_11214
P531	9	CL2651Contig1-03-105	44.1	1156.69	CL2651Contig1
P204	9	0-3787-01-555	45.94	1158.53	0_3787
P248	9	0-6963-01-204	50.05	1162.64	0_6963
P112	9	0-16837-02-299	52.34	1164.93	0_16837
P667	9	UMN-CL217Contig1-05-162	53.47	1166.06	UMN_CL217Contig1
P293	9	0-896-01-142	55.77	1168.36	0_896
P485	9	CL1694Contig1-01-900	67.34	1179.93	CL1694Contig1
P618	9	UMN-2178-02-167	69.64	1182.23	UMN_2178
M21033	9	0-13634-01-215	82.43	1195.02	0_13634
M21161	9	2-1638-01-77	84.21	1196.8	2_1638
M21228	9	CL148Contig1-02-55	86.48	1199.07	CL148Contig1
P312	9	0-9665-01-353	86.88	1199.47	0_9665
M21288	9	UMN-CL228Contig1-03-183	88.87	1201.46	UMN_CL228Contig1
P193	9	0-3252-01-514	96.89	1209.48	0_3252
P448	9	2-9294-01-345	100.89	1213.48	2_9294
P330	9	2-10541-01-126	104.72	1217.31	2_10541
P524	9	CL2416Contig1-06-360	107.08	1219.67	CL2416Contig1
M21201	9	2-5742-01-232	111.07	1223.66	2_5742
P285	9	0-8790-02-180	122.58	1235.17	0_8790
P418	9	2-6510-01-299	124.54	1237.13	2_6510
P37	9	0-12053-01-407	125.02	1237.61	0_12053
M21080	9	0-1854-01-189	127.94	1240.53	0_1854
P346	9	2-2916-01-185	136.82	1249.41	2_2916
M21001	9	0-10004-02-276	143.16	1255.75	0_10004
M21116	9	0-7046-01-654	143.86	1256.45	0_7046
M21038	9	0-14489-01-101	147.17	1259.76	0_14489
M21182	10	CL104Contig2-02-46	0	1259.76	CL104Contig2
M21088	10	0-2099-01-229	5.38	1265.14	0_2099
P153	10	0-18676-02-73	9.97	1269.73	0_18676
M21007	10	0-10384-02-276	10.75	1270.51	0_10384
P2215	10	0-6830-01-252	11.53	1271.29	0_6830
M21213	10	CL631Contig1-05-261	13.17	1272.93	CL631Contig1
P314	10	0-9732-03-107	14.68	1274.44	0_9732
P566	10	CL4268Contig1-01-215	32.9	1292.66	CL4268Contig1
M21158	10	2-10399-01-426	35.86	1295.62	2_10399
P288	10	0-881-01-168	39.24	1299	0_881
P317	10	0-9985-03-163	45.19	1304.95	0_9985
P612	10	UMN-1209-02-122	49.05	1308.81	UMN_1209
P69	10	0-13898-01-322	51.58	1311.34	0_13898
M21113	10	0-6824-01-355	52.74	1312.5	0_6824
M21132	10	0-8865-02-226	54.01	1313.77	0_8865
M21049	10	0-15238-01-391	60.32	1320.08	0_15238
M21024	10	0-12396-01-74	62.99	1322.75	0_12396
P388	10	2-4976-01-299	68.35	1328.11	2_4976
P589	10	CL4754Contig1-02-153	72.37	1332.13	CL4754Contig1
P415	10	2-6387-01-743	73.66	1333.42	2_6387
P609	10	CL996Contig1-03-68	77.22	1336.98	CL996Contig1
P166	10	0-2008-01-83	78.96	1338.72	0_2008
M21078	10	0-18411-02-107	83.58	1343.34	0_18411
P310	10	0-9613-01-1005	85.09	1344.85	0_9613
P59	10	0-13315-01-150	91.12	1350.88	0_13315
P331	10	2-1402-02-142	94.02	1353.78	2_1402
P30	10	0-11593-01-204	96.93	1356.69	0_11593
M21189	10	2-4921-01-205	102.41	1362.17	2_4921
P574	10	CL4436Contig1-04-496	107.66	1367.42	CL4436Contig1
P110	10	0-16706-02-327	111.92	1371.68	0_16706
P412	10	2-6263-01-358	115.63	1375.39	2_6263
P572	10	CL4404Contig1-01-476	118.57	1378.33	CL4404Contig1
P80	10	0-14502-02-88	119.74	1379.5	0_14502
P559	10	CL3978Contig1-03-471	121.53	1381.29	CL3978Contig1
M21147	10	0-9993-01-626	126.87	1386.63	0_9993
P300	10	0-9314-01-65	148.04	1407.8	0_9314
P599	10	CL642Contig1-01-262	150.88	1410.64	CL642Contig1
P107	10	0-16622-02-503	152.79	1412.55	0_16622
M21258	11	UMN-1129-02-393	8	1412.55	UMN_1129
M21273	11	UMN-4618-01-266	12.46	1417.01	UMN_4618
M21075	11	0-18227-02-329	13.89	1418.44	0_18227
M21186	11	2-4447-01-298	16.56	1421.11	2_4447
M21210	11	2-7808-01-634	30.51	1435.06	2_7808
M21082	11	0-18747-01-468	42.38	1446.93	0_18747
M21179	11	2-3592-01-261	46.97	1451.52	2_3592
M21063	11	0-16785-01-469	49.84	1454.39	0_16785
M21068	11	0-17559-01-167	52.38	1456.93	0_17559
P2285	11	2-3041-01-267	56.81	1461.36	2_3041
M21226	11	CL1389Contig1-01-204	57.84	1462.39	CL1389Contig1
M21239	11	CL3007Contig1-02-210	57.85	1462.4	CL3007Contig1
M21081	11	0-18685-01-119	60.5	1465.05	0_18685
M21106	11	0-6259-01-310	68.8	1473.35	0_6259
M21043	12	0-14699-02-338	0	1473.35	0_14699
M21247	12	CL4232Contig1-04-354	3.26	1476.61	CL4232Contig1
P102	12	0-16141-02-354	4.73	1478.08	0_16141
P55	12	0-13140-02-179	8.35	1481.7	0_13140
P335	12	2-1767-01-112	12.9	1486.25	2_1767
M21264	12	UMN-3165-01-331	17.45	1490.8	UMN_3165
P628	12	UMN-3165-01-225	18.33	1491.68	UMN_3165
P192	12	0-3215-01-104	20.07	1493.42	0_3215
M21241	12	CL3200Contig1-06-88	26.69	1500.04	CL3200Contig1
P535	12	CL3072Contig1-04-87	27.77	1501.12	CL3072Contig1
P2093	12	0-15122-01-51	33.02	1506.37	0_15122
M21144	12	0-9944-01-237	35.03	1508.38	0_9944
M21032	12	0-13558-01-161	37.99	1511.34	0_13558
P253	12	0-7239-01-475	43.63	1516.98	0_7239
P108	12	0-1666-01-868	48.07	1521.42	0_1666
M21257	12	UMN-1069-01-214	58.38	1531.73	UMN_1069
M21093	12	0-3087-01-72	62.07	1535.42	0_3087
M21083	12	0-18758-02-403	69.66	1543.01	0_18758
P426	12	2-7567-02-67	72.61	1545.96	2_7567
M21274	12	UMN-4647-02-182	73.45	1546.8	UMN_4647
P88	12	0-15060-01-119	77.91	1551.26	0_15060
P2063	12	0-13264-03-223	87.5	1560.85	0_13264
M21243	12	CL3654Contig1-01-118	88.94	1562.29	CL3654Contig1
M21046	12	0-15050-01-61	92.75	1566.1	0_15050
M21143	12	0-9922-01-76	94.44	1567.79	0_9922
P414	12	2-6347-01-492	95.76	1569.11	2_6347
P307	12	0-9497-01-135	96.18	1569.53	0_9497
P396	12	2-5707-02-547	97	1570.35	2_5707
M21232	12	CL1795Contig1-01-216	99.27	1572.62	CL1795Contig1
P2108	12	0-7012-01-228	100.78	1574.13	0_7012
P21	12	0-11146-01-122	110.77	1584.12	0_11146
P348	12	2-3128-01-284	111.87	1585.22	2_3128
P533	12	CL304Contig1-01-71	117.64	1590.99	CL304Contig1
P260	12	0-7775-01-280	121.02	1594.37	0_7775
P298	12	0-9148-01-911	123.23	1596.58	0_9148
M21098	12	0-3963-02-406	136.62	1609.97	0_3963
M21092	12	0-2683-01-249	142.2	1615.55	0_2683
M21008	12	0-10443-01-284	143.42	1616.77	0_10443
P477	12	CL1577Contig1-03-66	144.86	1618.21	CL1577Contig1
M21035	12	0-13722-01-343	149.17	1622.52	0_13722
